# Supplementary material for: Long-chain polyunsaturated fatty acid lipid and oxylipin alterations in postoperative delirium after cardiac surgery
Source: J Lipid Res. 2025 Dec 5;67(1):100959. doi: 10.1016/j.jlr.2025.100959 (PMC12796732; doi:10.1016/j.jlr.2025.100959)
Supplement: All Volcano [file mmc1.xlsx]

## Sheet: Supl 1 A
	log2(FC)	logp
DAG 18:2;0_20:4;0	1.569	2.705
DAG 16:1;0_18:2;0	1.4495	2.9067
PE O-18:1;0/22:4;0	1.4467	1.7891
PE 16:0;0_22:6;0	1.4362	2.5601
DAG 18:1;0_20:4;0	1.3522	2.4207
PE 16:0;0_22:4;0	1.2259	2.5214
DAG 18:0;0_18:1;0	1.1476	1.67
PE O-18:0;0/18:2;0	1.1471	5.4565
PE O-18:0;0/18:1;0	0.97706	1.9476
TAG 55:5;0	0.93605	1.5163
DAG 15:0;0_16:0;0	0.92152	0.53567
Cer 33:0;2	0.91654	1.0313
DAG 18:0;0_18:2;0	0.89003	0.71054
DAG 16:0;0_18:2;0	0.88919	3.2026
PE 18:0;0_22:6;0	0.87458	1.44
DAG 16:0;0_18:1;0	0.86713	3.4295
PE O-20:1;0/16:0;0	0.86306	2.3775
PE O-16:0;0/18:2;0	0.85406	1.0212
DAG 16:0;0_16:1;0	0.84203	1.3276
DAG 14:0;0_17:0;0	0.83239	0.29318
PE 16:0;0_22:5;0	0.76299	1.7057
Cer 44:1;3	0.72732	0.50244
PE 16:0;0_18:1;0	0.68911	3.5886
DAG 18:1;0_18:2;0	0.66531	3.6939
PC 16:0;0_18:1;0	0.66376	9.0031
DAG 16:0;0_18:0;0	0.65158	0.7055
DAG 16:1;0_18:1;0	0.64828	0.76667
DAG 18:2;0_18:2;0	0.63559	1.6254
PC 16:0;0_19:1;0	0.63238	0.97471
DAG 18:2;0_18:3;0	0.62883	1.1304
PC 16:0;0_16:1;0	0.61766	4.3813
PE 18:0;0_18:1;0	0.60572	7.7097
PI 18:0;0_22:5;0	0.59138	1.5936
PC 16:0;0_22:6;0	0.57418	3.0821
PC 15:0;0_18:1;0	0.56568	1.654
PE 16:0;0_18:2;0	0.55638	3.622
PC O-20:2;0/16:0;0	0.55501	2.3689
DAG 16:0;0_16:1;0	0.55364	0.49208
CE 20:2;0	0.55322	1.9185
DAG 18:1;0_18:1;0	0.54844	2.4138
DAG 18:2;0_20:3;0	0.54728	1.3369
PC O-16:1;0/18:0;0	0.53498	1.8731
Cer 44:0;2	0.53221	0.42061
PE 18:0;0_22:5;0	0.51081	1.2152
DAG 14:0;0_18:1;0	0.51061	0.96341
DAG 16:0;0_17:0;0	0.50893	0.19353
PC 16:1;0_17:1;0	0.50708	0.56162
PC 16:0;0_16:0;0	0.49715	4.786
PC 16:0;0_17:1;0	0.48933	4.3185
TAG 58:5;0	0.474	1.1255
TAG 52:3;0	0.46825	1.6427
PC 16:0;0_20:4;0	0.46771	3.2555
CE 22:1;0	0.46491	0.48483
PE 18:0;0_22:4;0	0.46279	0.61921
PC 16:0;0_18:3;0	0.44413	4.0726
PE 16:0;0_20:4;0	0.44177	2.0492
PC 16:0;0_22:5;0	0.42728	3.3639
Cer 44:0;3	0.41645	0.35416
PE O-16:1;0/18:1;0	0.41479	1.5832
CE 23:0;0	0.40443	0.50106
CE 20:1;0	0.39403	0.53112
PC 16:1;0_17:0;0	0.39333	0.89125
SM 36:2;2	0.392	3.6038
TAG 52:4;0	0.38352	0.97432
Cer 42:1;3	0.36734	0.27029
TAG 50:1;0	0.36647	0.71423
PE O-16:0;0/22:4;0	0.35071	0.47858
PC 16:0;0_18:2;0	0.35063	3.464
PC O-16:0;0/16:1;0	0.35026	0.4441
TAG 45:0;0	0.34083	0.22434
TAG 52:2;0	0.33973	1.1274
TAG 49:0;0	0.33235	0.31899
PE 18:0;0_20:4;0	0.33007	1.6915
PC O-17:0;0/17:2;0	0.3227	0.51333
SM 36:1;2	0.32238	2.6926
PC 18:0;0_22:6;0	0.32228	1.4549
TAG 40:0;0	0.31845	0.27024
DAG 16:0;0_18:3;0	0.3166	0.41631
TAG 45:1;0	0.31262	0.35603
SM 37:1;2	0.31067	0.96459
PE 18:0;0_18:2;0	0.30377	3.5393
PE O-16:0;0/22:6;0	0.30372	0.48714
PC 15:0;0_18:2;0	0.30199	1.7738
CE 19:1;0	0.30005	0.35405
CE 19:0;0	0.29329	0.19882
PC 16:0;0_22:4;0	0.29125	1.4719
PC 16:1;0_18:1;0	0.28585	1.446
TAG 55:4;0	0.2854	0.46489
DAG 14:0;0_18:0;0	0.28411	0.10451
TAG 54:2;0	0.2821	0.22742
TAG 50:2;0	0.27291	0.53249
PE 18:0;0_20:6;0	0.26926	0.4754
PC 16:0;0_20:5;0	0.26783	0.57264
HexCer 42:2;2	0.26761	0.34235
PE 18:0;0_20:5;0	0.26244	0.34948
PC 18:0;0_18:1;0	0.26229	1.9337
PE O-18:1;0/16:1;0	0.2586	0.38529
PC O-18:0;0/20:4;0	0.25656	1.4878
PE O-18:1;0/18:1;0	0.25589	0.86837
DAG 18:1;0_18:3;0	0.25226	0.58908
TAG 60:10;0	0.2496	0.40874
TAG 56:5;0	0.24912	0.64659
PC 17:0;0_20:4;0	0.24575	1.0179
TAG 58:10;0	0.24387	0.57451
PC 18:0;0_20:4;0	0.2428	1.3162
TAG 36:0;0	0.23786	0.13661
PC O-16:1;0/16:0;0	0.23626	0.7402
PC 16:0;0_20:1;0	0.23165	1.2575
CE 22:0;0	0.22794	0.18377
TAG 58:6;0	0.22707	0.32503
TAG 47:0;0	0.22067	0.15638
SM 34:1;3	0.21937	0.31334
TAG 58:3;0	0.21497	0.2895
SM 36:0;2	0.21234	0.26195
PC O-17:0;0/20:1;0	0.20909	0.55517
PC 16:1;0_16:1;0	0.20902	0.31676
TAG 54:2;0	0.20686	0.43406
TAG 43:0;0	0.20242	0.15885
TAG 51:3;0	0.19156	0.38031
SM 35:1;2	0.18938	0.93855
PC 17:0;0_18:2;0	0.18782	1.0159
TAG 53:3;0	0.1874	0.45533
TAG 38:0;0	0.18622	0.11319
SM 34:2;2	0.18583	1.2509
TAG 51:5;0	0.18546	0.56755
PC O-16:0;0/16:0;0	0.18411	0.50849
LPE O-14:1;0	0.18394	0.37024
PC 18:0;0_22:5;0	0.18115	1.0262
PC 17:0;0_18:1;0	0.18097	0.51596
Chol	0.17959	2.5551
TAG 55:3;0	0.17872	0.18539
TAG 40:1;0	0.17835	0.26275
PC 17:0;0_18:3;0	0.17648	0.11959
Cer 41:2;2	0.17434	0.40941
TAG 56:6;0	0.17305	0.29734
LPE 20:3;0	0.1696	0.55612
TAG 53:1;0	0.16796	0.3573
PC O-18:1;0/18:1;0	0.16743	0.25657
PC O-18:0;0/14:0;0	0.16702	0.49111
TAG 58:11;0	0.16558	0.20967
PC 18:1;0_22:4;0	0.16165	0.15463
PC O-18:0;0/14:0;0	0.15777	0.31085
PC 18:0;0_22:4;0	0.14873	0.75888
DAG 21:3;0_21:3;0	0.14697	0.16183
TAG 56:7;0	0.13742	0.31375
TAG 50:3;0	0.13702	0.21986
PC O-16:0;0/22:6;0	0.13544	0.40023
SM 41:2;2	0.13498	0.75791
TAG 56:5;0	0.13496	0.40495
PC O-20:0;0/20:4;0	0.1339	0.10183
Cer 42:3;2	0.1337	0.24908
PC 15:0;0_16:0;0	0.13344	0.15657
SM 38:2;2	0.13248	0.89816
PC 18:1;0_18:1;0	0.13192	0.36708
SM 33:1;2	0.13121	0.61796
CE 21:0;0	0.13058	0.074443
PC O-17:2;0/17:1;0	0.13026	0.28638
PC O-18:1;0/20:4;0	0.13025	0.68225
TAG 42:0;0	0.12969	0.10852
LPE 14:1;0	0.12711	0.064929
SM 42:2;2	0.12615	0.68218
TAG 53:4;0	0.12547	0.26459
PC 16:0;0_16:2;0	0.12249	0.19226
PI 18:2;0_20:4;0	0.12118	0.20246
PC 15:0;0_20:4;0	0.12004	0.31727
SM 39:1;2	0.11991	0.52907
PC O-16:0;0/22:4;0	0.11981	0.21723
TAG 51:1;0	0.11959	0.22574
TAG 56:7;0	0.1184	0.48071
PC O-18:1;0/16:0;0	0.1157	0.29805
SM 40:2;2	0.11557	0.52139
TAG 50:2;0	0.11522	0.33756
PC 18:0;0_20:1;0	0.11458	0.11457
SM 40:3;2	0.11376	0.31446
DAG 16:2;0_18:1;0	0.11278	0.20826
PE O-16:0;0/20:3;0	0.10908	0.22446
PI 16:0;0_18:2;0	0.10266	0.40028
PC 16:0;0_20:3;0	0.10243	0.59116
SM 42:3;2	0.10132	0.46003
SM 32:1;2	0.1005	0.43404
TAG 44:2;0	0.096973	0.19875
SM 34:1;2	0.093384	0.56485
PC 16:0;0_20:2;0	0.091932	0.4409
TAG 52:2;0	0.089015	0.25666
PE 16:1;0_18:1;0	0.084974	0.10347
TAG 52:5;0	0.084496	0.12503
SM 41:1;2	0.082526	0.65269
TAG 53:2;0	0.082426	0.15908
TAG 51:4;0	0.081473	0.13274
PC 17:0;0_18:2;0	0.08109	0.48066
PC O-16:0;0/18:1;0	0.080472	0.18766
PE O-16:1;0/22:4;0	0.078913	0.26687
PC O-22:2;0/18:2;0	0.078889	0.064259
TAG 51:2;0	0.078045	0.11687
PC 18:1;0_18:1;0	0.077303	0.36587
SM 38:1;2	0.077197	0.42369
SM 42:1;2	0.076838	0.28711
PC 20:3;0_20:3;0	0.075292	0.11921
TAG 56:8;0	0.072303	0.21434
DAG 17:0;0_18:1;0	0.072156	0.055113
PI 16:0;0_22:6;0	0.066939	0.10376
SM 40:1;2	0.063445	0.27841
TAG 51:1;0	0.055212	0.06109
PC O-18:1;0/20:4;0	0.052262	0.30454
SM 43:2;2	0.048518	0.090451
PE 18:1;0_18:1;0	0.044949	0.065761
PC 18:1;0_20:4;0	0.043606	0.14723
TAG 56:8;0	0.038539	0.065367
PE O-16:1;0/22:4;0	0.036643	0.049889
PE 18:1;0_18:1;0	0.033703	0.1059
PC 16:1;0_18:2;0	0.029678	0.10108
DAG 18:0;0_18:0;0	0.029279	0.01327
PE 16:0;0_20:3;0	0.029069	0.024726
TAG 52:7;0	0.028487	0.025557
PC O-16:0;0/20:4;0	0.027601	0.15782
TAG 54:3;0	0.026129	0.050478
PC O-17:1;0/15:0;0	0.019791	0.03833
PC 18:0;0_22:4;0	0.019009	0.072789
Cer 42:0;2	0.018814	0.029234
PC O-16:0;0/22:4;0	0.015514	0.04767
PC 18:1;0_20:4;0	0.014741	0.064889
PE O-20:2;0/16:0;0	0.011613	0.012817
TAG 58:7;0	0.011058	0.019017
PC O-18:2;0/20:4;0	0.007577	0.019714
TAG 53:3;0	0.004346	0.012418
PC 16:0;0_19:0;0	0.001364	0.001692
TAG 48:0;0	-0.00078	0.000894
PC O-18:0;0/22:6;0	-0.00199	0.002372
TAG 45:1;0	-0.00257	0.002563
TAG 55:6;0	-0.00393	0.004331
TAG 54:4;0	-0.00722	0.011391
TAG 51:3;0	-0.00952	0.025414
PI 16:1;0_18:0;0	-0.00972	0.017448
Cer 40:2;2	-0.01232	0.013521
PC O-16:0;0/20:4;0	-0.01456	0.040319
TAG 50:4;0	-0.01621	0.020946
PC O-18:1;0/20:3;0	-0.01784	0.027794
SM 34:0;2	-0.01844	0.061501
PI 18:2;0_18:2;0	-0.022	0.012519
TAG 60:12;0	-0.02322	0.015478
DAG 18:0;0_18:1;0	-0.02396	0.009384
PE 18:0;0_20:3;0	-0.02801	0.12819
PC O-16:1;0/22:5;0	-0.03404	0.033864
Cer 44:1;2	-0.03482	0.026441
PE 18:0;0_20:3;0	-0.03535	0.11121
PC O-18:1;0/16:0;0	-0.04144	0.15121
PC 18:0;0_18:2;0	-0.04317	0.32573
PE O-16:1;0/18:1;0	-0.04737	0.059648
TAG 60:11;0	-0.04801	0.06163
TAG 55:2;0	-0.04872	0.087474
PC 15:0;0_16:0;0	-0.05173	0.11392
TAG 54:5;0	-0.05561	0.077531
TAG 58:8;0	-0.05717	0.095518
SM 36:3;2	-0.05902	0.053597
PC O-16:1;0/18:1;0	-0.06079	0.16177
PC 20:4;0_20:4;0	-0.06178	0.086161
PC O-16:0;0/18:1;0	-0.06425	0.29679
PC 17:0;0_22:6;0	-0.06867	0.10906
PI 18:0;0_18:2;0	-0.07136	0.35379
PE O-16:1;0/22:5;0	-0.07194	0.34402
PC O-18:0;0/16:1;0	-0.07387	0.097839
SM 36:0;2	-0.07409	0.068361
TAG 50:3;0	-0.07676	0.22642
PC O-18:0;0/22:4;0	-0.07902	0.13274
PE O-16:2;0/18:0;0	-0.07976	0.10712
PC O-18:0;0/16:1;0	-0.0819	0.19113
PC O-17:0;0/15:0;0	-0.08197	0.36082
TAG 58:9;0	-0.08424	0.15401
CE 22:6;0	-0.08723	0.23157
PC 18:0;0_18:2;0	-0.0888	0.50517
PC 15:0;0_15:0;0	-0.09162	0.090707
CE 22:6;0	-0.09372	0.42061
TAG 58:4;0	-0.09426	0.087057
PC O-16:0;0/22:5;0	-0.09579	0.088309
CE 18:1;0	-0.0961	0.58682
TAG 51:2;0	-0.09706	0.29803
TAG 54:4;0	-0.10099	0.43711
TAG 53:4;0	-0.10284	0.40387
TAG 48:0;0	-0.10466	0.082773
PC O-18:2;0/14:0;0	-0.10738	0.11541
TAG 53:2;0	-0.1083	0.35598
PC O-16:1;0/22:4;0	-0.11039	0.26212
PI 18:0;0_18:2;0	-0.11105	0.4642
TAG 50:6;0	-0.11393	0.23063
LPC 18:3;0	-0.11475	0.28195
HexCer 34:1;2	-0.11527	0.18816
PC 16:0;0_24:5;0	-0.12117	0.17543
TAG 52:1;0	-0.12157	0.057377
PC 18:2;0_19:0;0	-0.12453	0.21139
TAG 58:11;0	-0.1248	0.11248
PC 18:1;0_22:5;0	-0.12992	0.34032
TAG 58:6;0	-0.13028	0.16991
PE O-18:1;0/22:5;0	-0.1307	0.2204
TAG 54:3;0	-0.13252	0.57162
TAG 49:2;0	-0.13459	0.1644
PE O-18:1;0/18:3;0	-0.13708	0.2383
PC O-18:0;0/20:5;0	-0.13842	0.33802
TAG 58:8;0	-0.13907	0.42285
DAG 16:1;0_16:1;0	-0.14261	0.0875
TAG 49:1;0	-0.14491	0.15298
PC O-18:2;0/18:2;0	-0.14872	0.47721
PE 17:1;0_17:1;0	-0.14998	0.22844
PI 16:1;0_18:0;0	-0.15114	0.18394
PC 14:0;0_17:0;0	-0.152	0.24925
TAG 58:9;0	-0.15392	0.26682
DAG 14:0;0_18:1;0	-0.1548	0.1528
CE 16:1;0	-0.15985	0.85337
TAG 48:4;0	-0.15997	0.12263
PC 18:0;0_20:3;0	-0.16156	1.0548
DAG 18:1;0_20:5;0	-0.16255	0.13582
PC O-16:1;0/20:4;0	-0.16416	0.62816
DAG 16:1;0_18:1;0	-0.16478	0.27856
TAG 56:4;0	-0.16599	0.29795
TAG 49:3;0	-0.16771	0.15113
SM 32:2;2	-0.16875	0.16336
PE 18:0;0_20:2;0	-0.17001	0.48264
PC 17:0;0_22:5;0	-0.17037	0.4776
PI 18:0;0_18:3;0	-0.17103	0.26851
PC O-18:1;0/18:2;0	-0.17273	0.5888
PC 14:0;0_16:0;0	-0.17288	0.21156
PI 18:0;0_20:4;0	-0.17312	1.6081
PC 18:0;0_18:3;0	-0.17365	0.67783
PC O-18:2;0/18:1;0	-0.18189	0.57832
LPE O-18:1;0	-0.18221	0.5272
PI 18:0;0_20:3;0	-0.1824	0.83632
PE 18:1;0_18:2;0	-0.18477	0.34168
PC O-18:2;0/16:0;0	-0.18508	0.19015
PE O-16:0;0/18:2;0	-0.1853	0.22245
PE 18:1;0_20:4;0	-0.18585	0.37874
PC O-16:0;0/20:3;0	-0.1893	0.61991
CE 20:4;0	-0.20068	1.1112
HexCer 42:2;2	-0.20298	0.34349
PE 16:0;0_20:3;0	-0.20557	0.47025
TAG 42:1;0	-0.20616	0.36444
Cer 42:2;2	-0.2062	1.4815
PC 18:0;0_20:2;0	-0.2076	0.78654
TAG 48:1;0	-0.20902	0.21806
PE O-18:1;0/22:6;0	-0.20965	0.38089
PE O-18:0;0/20:4;0	-0.20973	0.34401
Cer 41:1;2	-0.21243	1.1691
PC 18:1;0_20:3;0	-0.2144	1.1383
PC O-18:1;0/22:5;0	-0.21474	0.15377
DAG 18:2;0_18:3;0	-0.21488	0.3079
Cer 42:1;2	-0.21817	1.4876
TAG 55:4;0	-0.21984	0.28655
PC O-18:2;0/18:1;0	-0.22124	0.27061
PC O-18:1;0/22:4;0	-0.22428	0.19411
PC 17:0;0_22:4;0	-0.22715	0.57587
PC O-17:0;0/19:2;0	-0.22819	0.42877
Cer 40:1;2	-0.23124	1.1464
PC 14:0;0_18:1;0	-0.23163	0.6223
PC 18:1;0_20:1;0	-0.23304	0.17922
Cer 42:0;3	-0.23404	0.20403
PC O-17:1;0/17:1;0	-0.23428	0.22985
PC O-18:0;0/18:2;0	-0.23469	0.42623
PC 17:1;0_18:1;0	-0.23546	0.19818
TAG 54:0;0	-0.24226	0.1387
CE 16:0;0	-0.24621	3.3355
PC 18:0;0_20:5;0	-0.24634	0.53132
PE O-16:1;0/22:6;0	-0.24657	0.25981
PC 15:0;0_20:4;0	-0.24855	0.29526
SM 41:3;2	-0.25093	0.28443
PC 18:1;0_18:2;0	-0.25205	1.0462
TAG 44:2;0	-0.25216	0.16755
Cer 40:0;2	-0.25528	0.30881
PE 18:1;0_20:3;0	-0.26145	0.31397
CE 20:5;0	-0.26714	0.67976
PC O-16:1;0/22:5;0	-0.26895	0.60429
PI 16:0;0_18:2;0	-0.27069	1.4572
CE 20:3;0	-0.27089	2.1752
TAG 54:6;0	-0.27094	0.33988
TAG 52:6;0	-0.27445	0.46652
PC O-16:0;0/18:2;0	-0.27485	1.141
SM 43:1;2	-0.27661	0.38633
PE O-18:1;0/22:5;0	-0.27939	0.35876
PC O-16:1;0/20:2;0	-0.28127	0.39276
TAG 50:5;0	-0.28269	0.4368
TAG 48:2;0	-0.28387	0.35286
CE 17:1;0	-0.28516	1.2567
PC O-18:1;0/20:5;0	-0.28597	0.34978
LPE O-16:1;0	-0.28909	0.41874
PC 16:1;0_22:5;0	-0.28985	0.48692
PC 17:1;0_18:2;0	-0.29053	0.51925
CE 18:2;0	-0.30152	2.6916
PC 14:0;0_18:2;0	-0.31124	1.5538
PC 17:1;0_20:4;0	-0.31197	0.58155
TAG 54:1;0	-0.31954	0.27404
TAG 55:5;0	-0.31958	0.54277
PC O-20:1;0/20:4;0	-0.32296	0.41366
PC 15:0;0_18:0;0	-0.33324	0.51349
PI 18:0;0_22:6;0	-0.33647	0.38648
PC O-18:1;0/22:6;0	-0.33816	0.5361
TAG 56:3;0	-0.34269	0.53131
LPE O-16:1;0	-0.3479	0.44628
PC 17:0;0_20:3;0	-0.35099	1.2439
PC 16:1;0_16:1;0	-0.35119	0.35495
PC 17:0;0_20:5;0	-0.35477	0.41341
CE 24:1;0	-0.36226	0.53029
TAG 53:5;0	-0.3647	0.5571
CE 18:3;0	-0.37663	2.6153
PC 18:1;0_22:6;0	-0.38	0.31551
PC 19:0;0_20:4;0	-0.38576	0.32482
TAG 44:0;0	-0.38729	0.38023
TAG 42:0;0	-0.3932	0.24614
PC 18:2;0_20:1;0	-0.39614	0.59651
TAG 49:0;0	-0.39614	0.28386
SM 39:2;2	-0.39855	0.54426
PC O-18:1;0/14:0;0	-0.40328	0.47456
TAG 47:2;0	-0.41048	0.32661
PC O-16:1;0/18:2;0	-0.41142	1.7171
CE 22:5;0	-0.4199	0.46142
PC 18:1;0_20:2;0	-0.42737	0.80749
PE O-18:2;0/18:1;0	-0.44047	2.8507
PI 16:0;0_18:1;0	-0.44431	2.3872
TAG 48:3;0	-0.44501	0.72676
PC O-16:1;0/20:3;0	-0.45911	1.5382
PC 16:1;0_18:0;0	-0.47688	1.5778
PE O-16:1;0/22:5;0	-0.48339	1.5729
PE 18:0;0_20:2;0	-0.48464	0.58506
TAG 50:6;0	-0.48968	0.75773
TAG 56:9;0	-0.48981	0.70108
PC 15:0;0_22:5;0	-0.49007	0.36077
TAG 50:0;0	-0.49132	0.21058
PC O-18:1;0/17:0;0	-0.49556	1.8187
PC 16:0;0_17:0;0	-0.50012	0.93761
TAG 58:10;0	-0.5179	1.1346
PC 18:1;0_22:5;0	-0.52117	0.60527
PC O-14:0;0/18:0;0	-0.53322	0.74621
PC 16:1;0_20:3;0	-0.53539	0.97634
PC 16:1;0_20:4;0	-0.53743	1.0767
CE 18:0;0	-0.5438	5.9307
TAG 54:7;0	-0.56452	0.66745
PC 18:2;0_18:3;0	-0.56837	0.94885
TAG 56:2;0	-0.58314	0.90243
TAG 47:1;0	-0.58887	0.44149
PE O-18:1;0/18:2;0	-0.61423	3.0429
PC 14:0;0_20:4;0	-0.61606	0.87119
TAG 47:0;0	-0.61671	0.33269
CE 14:0;0	-0.62363	4.5938
PE O-18:2;0/20:4;0	-0.63248	4.3183
DAG 15:0;0_15:0;0	-0.63804	0.1548
PI 18:0;0_18:1;0	-0.64066	2.9752
Cer 34:1;2	-0.65275	1.2072
PC 18:2;0_20:0;0	-0.67464	0.83266
TAG 34:0;0	-0.71909	0.20019
PC 20:1;0_20:3;0	-0.73104	0.33706
TAG 46:3;0	-0.73225	0.68177
LPC 22:5;0	-0.74965	1.1092
PC 18:2;0_20:2;0	-0.75374	1.172
TAG 50:0;0	-0.77617	0.46702
TAG 42:1;0	-0.77719	0.47396
PC 18:1;0_20:5;0	-0.79594	0.83401
PE O-20:2;0/20:4;0	-0.81324	0.46113
PE O-18:1;0/20:4;0	-0.82058	5.0707
PC 18:1;0_18:3;0	-0.84052	1.6238
PC 14:0;0_18:0;0	-0.84531	1.6438
PC 18:2;0_20:4;0	-0.85182	10.963
LPE 18:0;0	-0.85407	10.119
PE O-18:1;0/22:6;0	-0.85755	1.3746
LPE 22:5;0	-0.85887	1.6413
CE 17:0;0	-0.86334	3.828
PE 18:2;0_18:2;0	-0.86369	1.1525
PI 16:0;0_20:4;0	-0.87461	4.9071
LPE 20:3;0	-0.92517	1.7432
PE O-18:2;0/16:0;0	-0.93051	2.3062
TAG 46:2;0	-0.93846	1.0458
LPE O-18:1;0	-0.94067	1.813
LPE 22:6;0	-0.94638	4.1379
TAG 46:0;0	-0.95951	0.60949
PE O-16:1;0/20:4;0	-0.9695	3.8653
TAG 46:1;0	-0.98602	0.88036
TAG 56:1;0	-0.98774	2.1448
LPC 16:0;0	-0.99376	10.772
LPC 18:3;0	-1.0253	1.5036
Cer 43:1;2	-1.042	2.5979
PC O-16:1;0/22:4;0	-1.0608	2.3072
PE O-20:1;0/20:4;0	-1.0648	4.1679
CE 15:0;0	-1.0976	4.147
TAG 52:1;0	-1.1072	0.69339
LPC O-16:1;0	-1.1306	2.1317
LPE 16:0;0	-1.1443	8.6494
PI 18:1;0_18:2;0	-1.1713	3.1515
PC O-16:0;0/17:0;0	-1.1726	11.731
LPC 20:5;0	-1.1758	2.1851
LPE 20:0;0	-1.1891	11.466
PC 20:1;0_20:4;0	-1.2055	1.9121
TAG 54:8;0	-1.2061	1.4941
PE O-18:2;0/18:2;0	-1.2442	7.0529
TAG 40:0;0	-1.2488	0.73672
LPC 20:4;0	-1.2914	5.6789
PC O-20:2;0/20:4;0	-1.3039	1.8013
PC 18:2;0_18:2;0	-1.3595	7.5691
LPC 18:0;0	-1.3626	13.984
PI 18:1;0_18:1;0	-1.3739	3.9249
PE O-16:1;0/18:2;0	-1.3808	6.0022
LPC 15:0;0	-1.3879	3.408
PC O-18:0;0/15:0;0	-1.3928	1.0316
PE O-18:1;0/20:3;0	-1.4231	4.9303
TAG 44:1;0	-1.4245	0.92826
PC O-20:2;0/18:2;0	-1.4536	5.983
TAG 44:0;0	-1.4794	0.67869
PE O-18:2;0/20:3;0	-1.4862	2.7079
LPE 20:4;0	-1.514	9.1778
LPC 18:1;0	-1.5854	9.7893
LPE 22:4;0	-1.6312	3.6318
PE O-20:2;0/18:2;0	-1.6387	1.3742
LPE 18:1;0	-1.6941	6.6988
PI 18:1;0_20:4;0	-1.7314	5.5727
PI 16:0;0_20:3;0	-1.745	6.5103
LPC 22:6;0	-1.8484	5.0124
LPE 18:2;0	-1.85	9.2269
LPE 20:2;0	-1.9403	8.0171
LPC 18:2;0	-2.0682	8.4544
PC 18:2;0_20:3;0	-2.0789	8.9332
LPC 14:0;0	-2.218	6.808
LPC 16:1;0	-2.4458	10.567
PE O-16:1;0/20:3;0	-2.5058	6.9367
LPE 20:1;0	-2.6558	12.222
PC O-16:1;0/17:0;0	-2.7835	16.967
LPC 20:3;0	-2.814	10.677
PE O-16:0;0/20:4;0	-3.2177	4.7133

## Sheet: Supl 1B
	log2(FC)	logp
TAG 44:0;0	2.019	0.81386
TAG 44:2;0	1.7742	0.99115
TAG 42:1;0	1.6661	0.75407
TAG 46:0;0	1.6088	0.85535
TAG 44:1;0	1.4374	0.71966
TAG 42:0;0	1.4228	0.63662
TAG 40:0;0	1.4038	0.5924
TAG 47:0;0	1.321	0.49579
DAG 16:0;0_18:0;0	1.2671	1.2276
TAG 50:0;0	1.2238	0.48587
TAG 48:0;0	1.1476	0.99178
TAG 46:1;0	1.1389	0.78954
TAG 46:3;0	1.0935	0.76278
TAG 46:2;0	1.0619	0.9238
DAG 18:1;0_20:4;0	0.98659	1.2433
PE O-20:2;0/18:2;0	0.88794	0.46659
TAG 48:4;0	0.83811	0.69367
PE O-20:2;0/20:4;0	0.81534	0.29478
TAG 49:3;0	0.80502	0.68954
PC 18:1;0_20:5;0	0.78639	0.51678
TAG 48:1;0	0.77023	0.74362
TAG 49:0;0	0.72297	0.32415
LPC 14:0;0	0.69991	1.2761
TAG 45:1;0	0.69882	0.50839
TAG 48:2;0	0.68912	0.74146
TAG 48:3;0	0.68401	0.83194
TAG 47:1;0	0.63886	0.28991
PC 16:0;0_20:5;0	0.60704	0.88052
LPE O-14:1;0	0.60118	1.299
TAG 50:6;0	0.60055	0.49305
TAG 49:1;0	0.57298	0.49335
TAG 50:1;0	0.57051	0.83789
PE O-18:1;0/22:4;0	0.54027	0.40844
PC 14:0;0_18:1;0	0.53868	1.3974
DAG 16:0;0_18:2;0	0.50839	0.95995
CE 20:5;0	0.50228	1.0998
TAG 50:5;0	0.5016	0.64753
PC 18:1;0_22:6;0	0.49432	0.34225
PC 18:1;0_20:1;0	0.49129	0.27007
TAG 51:1;0	0.46677	0.4561
TAG 50:4;0	0.46489	0.67963
PC 18:0;0_20:5;0	0.45836	0.77951
DAG 16:1;0_18:1;0	0.4569	0.29621
PC 18:0;0_18:3;0	0.45631	2.3006
DAG 16:0;0_18:1;0	0.45251	0.75348
TAG 58:6;0	0.43731	0.51018
TAG 50:2;0	0.4371	0.66956
PE 18:1;0_20:3;0	0.43674	0.30171
PC 15:0;0_20:4;0	0.43276	0.38504
DAG 18:0;0_18:2;0	0.43236	0.28176
SM 36:0;2	0.42773	0.33871
PC 16:0;0_18:3;0	0.42706	2.1962
PC 14:0;0_20:4;0	0.40371	0.25895
PC 17:0;0_18:1;0	0.40217	0.97154
TAG 50:3;0	0.38883	0.55707
TAG 56:6;0	0.3796	0.59585
DAG 18:1;0_18:3;0	0.36413	0.73889
PE O-20:2;0/16:0;0	0.35441	0.23364
TAG 49:2;0	0.35089	0.33654
TAG 54:2;0	0.34954	0.52077
HexCer 42:2;2	0.33564	0.33278
PC 16:1;0_18:0;0	0.33144	1.112
TAG 58:7;0	0.33059	0.53395
PI 16:0;0_20:4;0	0.32696	1.2613
LPC 20:5;0	0.31968	0.23219
TAG 52:2;0	0.31706	0.71819
TAG 53:1;0	0.31488	0.31571
CE 18:3;0	0.30626	1.1358
PE 18:0;0_22:5;0	0.30438	0.39187
TAG 52:6;0	0.301	0.38067
TAG 56:5;0	0.29487	0.50404
PC 16:0;0_16:0;0	0.29289	1.1843
TAG 55:4;0	0.29274	0.23278
DAG 18:1;0_18:1;0	0.27628	0.65667
PC 18:0;0_22:5;0	0.26713	1.0884
PC 16:0;0_22:5;0	0.25848	0.97945
PC 16:0;0_16:1;0	0.25676	0.74655
PC 16:1;0_18:1;0	0.25506	0.67509
PC 14:0;0_18:2;0	0.25306	0.75298
TAG 55:5;0	0.24525	0.1788
PI 16:0;0_18:2;0	0.24481	0.91839
PC 16:0;0_20:4;0	0.24191	0.59941
TAG 51:2;0	0.23909	0.28199
TAG 52:5;0	0.23284	0.31191
TAG 52:3;0	0.2232	0.41186
PC 18:0;0_20:4;0	0.22263	0.56796
LPC 16:1;0	0.22091	0.41487
PE 16:0;0_20:4;0	0.21612	0.49658
PC 18:1;0_20:4;0	0.20906	0.5451
TAG 51:3;0	0.20391	0.27717
TAG 54:3;0	0.20306	0.29803
PE 16:0;0_20:3;0	0.1988	0.12912
PE 18:1;0_18:1;0	0.19704	0.18431
PC 17:1;0_18:1;0	0.19504	0.12101
PC 16:0;0_17:1;0	0.19293	0.60585
TAG 52:4;0	0.19265	0.29199
LPC 22:6;0	0.18979	0.1958
PC 20:1;0_20:4;0	0.18813	0.11028
PC 16:1;0_20:4;0	0.18549	0.24005
PE 16:0;0_18:1;0	0.1826	0.4813
TAG 53:2;0	0.18242	0.26787
LPE 22:6;0	0.18237	0.28417
PI 16:0;0_18:1;0	0.16878	0.42998
LPC 20:4;0	0.16763	0.22461
PC 18:0;0_22:6;0	0.16758	0.33904
PC 18:0;0_20:3;0	0.16458	0.61448
TAG 53:3;0	0.16402	0.26399
DAG 18:1;0_18:2;0	0.16034	0.33097
PC 18:1;0_22:5;0	0.15922	0.10462
PC 16:0;0_18:1;0	0.15918	0.72905
TAG 51:4;0	0.1578	0.22195
TAG 56:7;0	0.15369	0.21395
LPE 20:4;0	0.15249	0.28343
PE 18:0;0_22:4;0	0.14909	0.08842
CE 20:2;0	0.14731	0.15008
TAG 47:2;0	0.14614	0.066243
PE 18:1;0_20:4;0	0.14343	0.21091
PC 16:0;0_22:4;0	0.13814	0.29206
PE 16:0;0_22:5;0	0.13779	0.097618
DAG 18:2;0_18:2;0	0.13735	0.19711
PC 18:1;0_18:1;0	0.13663	0.22447
TAG 56:2;0	0.13468	0.087876
PC 18:1;0_22:4;0	0.13306	0.081489
PI 18:0;0_20:4;0	0.13162	0.66711
TAG 53:4;0	0.13087	0.19937
PC 15:0;0_16:0;0	0.12831	0.10156
CE 20:4;0	0.12808	0.37882
LPE 22:4;0	0.12714	0.093251
LPC 18:3;0	0.11372	0.059931
CE 22:6;0	0.11347	0.2055
CE 16:1;0	0.1123	0.29041
PC 16:0;0_22:6;0	0.11196	0.19149
TAG 53:5;0	0.10567	0.1054
PC 16:0;0_20:3;0	0.10557	0.3521
LPE 18:1;0	0.10548	0.12392
PE 18:0;0_20:4;0	0.098122	0.20919
PC 18:0;0_18:1;0	0.095571	0.3501
LPE 20:1;0	0.087098	0.13875
PC 17:0;0_20:4;0	0.086886	0.13997
PC 15:0;0_18:1;0	0.077472	0.079034
CE 20:3;0	0.076582	0.23746
PC 18:0;0_22:4;0	0.075087	0.21023
TAG 56:3;0	0.069752	0.04826
PC 18:1;0_20:3;0	0.069656	0.16802
PE 18:0;0_18:1;0	0.065951	0.25139
LPC 20:3;0	0.0543	0.068334
TAG 54:1;0	0.046341	0.019048
LPE 20:3;0	0.043476	0.02616
TAG 56:8;0	0.040256	0.038714
TAG 58:3;0	0.036652	0.020485
PC O-16:0;0/22:5;0	0.033513	0.022987
TAG 56:4;0	0.032349	0.02616
TAG 58:8;0	0.031627	0.028257
LPE 18:0;0	0.027046	0.065359
PC 16:1;0_18:2;0	0.019413	0.046623
PC 18:2;0_20:4;0	0.015859	0.042553
PE 16:0;0_18:2;0	0.012371	0.023358
LPE 16:0;0	0.012194	0.020915
TAG 54:4;0	0.011107	0.010085
PC O-16:0;0/17:0;0	0.005273	0.010937
LPC 18:1;0	0.005239	0.007387
TAG 55:3;0	-0.0031	0.001846
TAG 54:5;0	-0.00425	0.003515
LPC 16:0;0	-0.0055	0.012015
CE 14:0;0	-0.01079	0.021017
LPE 20:0;0	-0.01585	0.038398
PC 17:0;0_20:3;0	-0.01765	0.029009
TAG 56:9;0	-0.01861	0.012037
CE 17:1;0	-0.02017	0.033009
PC O-16:1;0/17:0;0	-0.02201	0.04003
PC 20:4;0_20:4;0	-0.02497	0.015925
SM 36:2;2	-0.02498	0.064002
PE 18:1;0_18:2;0	-0.02528	0.022231
CE 16:0;0	-0.03039	0.15043
PE O-18:2;0/16:0;0	-0.03261	0.032046
SM 40:3;2	-0.03299	0.05331
Cer 42:0;2	-0.03341	0.025022
TAG 54:6;0	-0.03503	0.028407
PE 18:0;0_20:3;0	-0.03518	0.10596
PI 18:0;0_18:2;0	-0.03596	0.088944
SM 36:1;2	-0.0363	0.1048
Chol	-0.03777	0.20892
PI 16:1;0_18:0;0	-0.03818	0.020009
PI 18:0;0_20:3;0	-0.04117	0.096171
LPE 18:2;0	-0.04247	0.055893
CE 18:1;0	-0.04315	0.13756
PC 16:0;0_20:1;0	-0.04696	0.081813
SM 43:2;2	-0.0487	0.070147
PI 18:0;0_18:1;0	-0.04935	0.073626
CE 15:0;0	-0.05588	0.087139
PC 15:0;0_18:2;0	-0.05642	0.13473
PC O-18:2;0/18:1;0	-0.06244	0.052228
PC 18:0;0_20:2;0	-0.0636	0.16755
TAG 56:1;0	-0.06431	0.045348
PC 16:0;0_20:2;0	-0.06439	0.19818
TAG 58:10;0	-0.06831	0.065011
SM 42:3;2	-0.07227	0.19766
PC 16:0;0_18:2;0	-0.07487	0.2822
PI 16:0;0_20:3;0	-0.08133	0.094515
PE 18:0;0_18:2;0	-0.08437	0.39201
SM 42:2;2	-0.08608	0.28306
TAG 58:9;0	-0.09091	0.086062
PC 16:1;0_17:0;0	-0.09347	0.09851
PI 18:2;0_18:2;0	-0.09388	0.055395
PI 18:1;0_18:1;0	-0.09404	0.085299
PC 18:1;0_18:2;0	-0.09512	0.18426
SM 41:2;2	-0.09632	0.32116
PI 18:1;0_18:2;0	-0.10595	0.12447
PC 18:2;0_20:3;0	-0.10825	0.17517
PC 18:0;0_18:2;0	-0.11686	0.51928
SM 32:1;2	-0.11874	0.34093
PC 18:1;0_20:2;0	-0.12506	0.14249
PI 18:1;0_20:4;0	-0.12637	0.14768
SM 41:1;2	-0.12908	0.78213
SM 34:1;2	-0.13957	0.65174
SM 33:1;2	-0.14052	0.44194
PC 16:1;0_20:3;0	-0.14211	0.092917
SM 34:2;2	-0.14617	0.57234
PC 16:1;0_16:1;0	-0.14701	0.083759
LPC 18:0;0	-0.14782	0.43083
LPC 18:2;0	-0.14888	0.18719
PC O-16:0;0/18:1;0	-0.15104	0.26693
PC 18:0;0_20:1;0	-0.15361	0.08846
PC O-14:0;0/18:0;0	-0.15459	0.10575
SM 38:2;2	-0.15656	0.66583
PC O-18:2;0/20:4;0	-0.15819	0.40539
PC 17:0;0_18:2;0	-0.15951	0.51212
PC O-16:1;0/18:1;0	-0.16638	0.34886
Cer 41:1;2	-0.17654	0.48643
PE O-16:1;0/22:5;0	-0.17965	0.39901
PC O-18:1;0/20:4;0	-0.18469	0.72267
SM 35:1;2	-0.18864	0.6436
PC O-18:1;0/16:0;0	-0.19152	0.36877
PC 18:1;0_18:3;0	-0.19368	0.17738
PC 18:2;0_18:2;0	-0.19424	0.32811
TAG 54:7;0	-0.19704	0.15478
PC O-20:2;0/18:2;0	-0.20364	0.37808
PC 16:0;0_17:0;0	-0.20398	0.23393
TAG 54:8;0	-0.20823	0.14574
PE O-18:0;0/18:2;0	-0.21239	0.46429
PC O-18:1;0/17:0;0	-0.21527	0.52436
Cer 42:2;2	-0.21917	0.7947
SM 38:1;2	-0.21943	1.1893
PC O-16:0;0/20:4;0	-0.22117	0.52427
SM 34:0;2	-0.22752	0.7141
CE 18:2;0	-0.22855	1.2434
PE O-18:2;0/20:4;0	-0.23349	0.5314
SM 37:1;2	-0.24506	0.39113
PE O-18:2;0/18:1;0	-0.24677	0.7861
PE O-18:1;0/18:1;0	-0.24681	0.4872
LPE 20:2;0	-0.24888	0.36283
PC O-16:1;0/16:0;0	-0.25354	0.66358
PE O-18:1;0/20:4;0	-0.25415	0.52218
PE O-16:1;0/20:4;0	-0.25669	0.333
PE O-18:2;0/18:2;0	-0.26002	0.63161
PC O-18:2;0/18:2;0	-0.26016	0.63509
SM 39:1;2	-0.26155	1.039
PC O-16:0;0/18:2;0	-0.26269	0.63432
PC O-16:1;0/18:0;0	-0.26347	0.41811
LPC 15:0;0	-0.26573	0.21882
PC O-16:1;0/20:4;0	-0.27084	0.66443
PC 18:2;0_19:0;0	-0.27558	0.23444
PC 18:2;0_20:1;0	-0.27776	0.25261
SM 40:2;2	-0.27998	1.1522
TAG 52:7;0	-0.28023	0.16223
PE 18:0;0_22:6;0	-0.2936	0.203
LPC 22:5;0	-0.29532	0.16816
Cer 42:1;2	-0.29537	1.2388
SM 40:1;2	-0.29778	1.2921
PC O-18:0;0/20:4;0	-0.3175	1.0044
PC O-18:1;0/22:5;0	-0.31874	0.13741
CE 17:0;0	-0.33492	1.0242
CE 18:0;0	-0.33573	1.9004
PC O-18:1;0/18:2;0	-0.34735	0.90581
Cer 40:1;2	-0.34845	0.98385
SM 42:1;2	-0.35226	1.2418
PC O-16:0;0/16:0;0	-0.35864	1.1555
TAG 58:4;0	-0.36221	0.24377
SM 32:2;2	-0.36804	0.25069
PC 17:1;0_18:2;0	-0.37193	0.30234
PE O-16:1;0/18:2;0	-0.3836	0.69318
PC O-18:1;0/18:1;0	-0.38629	0.43239
PE O-18:1;0/22:6;0	-0.38647	0.24086
SM 43:1;2	-0.39233	0.47013
PE O-16:1;0/18:1;0	-0.42708	0.7595
PE O-16:0;0/18:2;0	-0.43402	0.34492
PC O-16:1;0/18:2;0	-0.43574	1.0287
PC O-16:0;0/20:3;0	-0.43846	1.0945
LPE 22:5;0	-0.43968	0.32507
PC O-18:0;0/15:0;0	-0.44372	0.3249
PE O-18:0;0/20:4;0	-0.44395	0.9661
PE O-18:1;0/18:2;0	-0.44753	1.073
PC O-16:0;0/22:4;0	-0.45346	0.88171
PC O-20:1;0/20:4;0	-0.46096	0.55584
PE O-20:1;0/20:4;0	-0.47825	1.8243
PC O-16:1;0/20:3;0	-0.48775	1.4077
PC O-16:1;0/22:5;0	-0.50267	0.36455
Cer 41:2;2	-0.5322	0.62639
PC O-18:0;0/14:0;0	-0.55512	0.55249
PE O-16:1;0/20:3;0	-0.55729	0.76257
Cer 42:3;2	-0.58833	0.58686
Cer 43:1;2	-0.63155	0.82786
PC O-18:0;0/16:1;0	-0.63557	0.94816
PE O-18:1;0/20:3;0	-0.6625	1.4118
PC O-22:1;0/20:4;0	-0.67444	0.57049
PE 18:0;0_20:5;0	-0.67609	0.4753
PC O-18:1;0/20:3;0	-0.68187	1.5648
PC 18:2;0_20:2;0	-0.68533	0.67724
PC O-18:1;0/22:4;0	-0.69348	0.55359
PC O-20:2;0/16:0;0	-0.69378	1.7631
PC 16:0;0_19:1;0	-0.72921	0.60362
PE O-16:0;0/20:4;0	-0.73955	0.63752
PC 14:0;0_18:0;0	-0.7513	0.89986
Cer 34:1;2	-0.7715	0.78522
TAG 55:6;0	-0.77419	0.55427
SM 41:3;2	-0.77725	0.65419
PC O-18:0;0/18:2;0	-0.78417	1.3162
PE 18:2;0_18:2;0	-0.82301	0.58057
PC O-16:1;0/22:4;0	-0.86022	0.93588
LPC O-16:1;0	-0.88508	0.75157
PE O-16:1;0/22:4;0	-0.89363	1.6476
TAG 58:11;0	-0.93273	0.47266
PE O-18:1;0/22:5;0	-0.93901	1.4023
PE O-18:2;0/20:3;0	-0.95187	0.84936
PE 16:0;0_22:6;0	-0.95547	0.56004
SM 39:2;2	-0.95853	0.89454
TAG 60:12;0	-0.97018	0.46357
PC O-18:2;0/16:0;0	-1.0195	1.1713
Cer 40:2;2	-1.0354	1.0185
PC O-20:0;0/20:4;0	-1.0355	0.73442
PC O-16:0;0/16:1;0	-1.0672	1.3703
PE 18:0;0_20:2;0	-1.1291	1.2499
PC O-20:2;0/20:4;0	-1.1357	0.75727
LPE O-16:1;0	-1.2155	0.87183
LPE O-18:1;0	-1.2682	1.2353
PC O-22:2;0/18:2;0	-1.2923	0.92283
PC 18:2;0_20:0;0	-1.3065	0.94162
SM 36:3;2	-1.3778	1.1324
PE O-16:1;0/22:6;0	-1.3971	1.063
PC 18:2;0_18:3;0	-1.4846	1.3887

## Sheet: Fig 1D
	log2(FC)	logp
DAG 18:2;0_20:4;0	1.6414	2.0052
DAG 18:1;0_20:4;0	1.5823	1.9361
PE O-18:1;0/22:4;0	1.3523	1.2766
DAG 18:0;0_18:2;0	1.2815	0.7797
DAG 16:0;0_18:2;0	0.9861	2.3031
DAG 16:0;0_18:1;0	0.89525	2.6715
PE 18:0;0_22:6;0	0.8087	0.9455
PE 16:0;0_18:1;0	0.7766	2.6886
PE 16:0;0_22:5;0	0.71042	0.92776
TAG 55:5;0	0.67648	0.70143
PC 16:0;0_18:1;0	0.66162	6.3753
CE 20:2;0	0.66054	2.6326
PE 16:0;0_18:2;0	0.65863	3.082
DAG 16:1;0_18:1;0	0.65584	0.47345
DAG 18:2;0_18:2;0	0.6479	0.99227
DAG 18:1;0_18:2;0	0.63101	2.2851
PC 16:0;0_16:1;0	0.62959	2.6641
PC 16:0;0_22:6;0	0.60396	1.8798
PE O-16:0;0/18:2;0	0.60375	0.53113
PC 16:0;0_16:0;0	0.59775	4.1682
PE 16:0;0_20:4;0	0.58694	1.9483
DAG 16:0;0_18:0;0	0.58084	0.74498
PE 18:0;0_18:1;0	0.57493	4.5295
PC O-16:1;0/18:0;0	0.55487	1.4476
PC 16:0;0_17:1;0	0.55273	3.3027
PC 16:0;0_20:4;0	0.52982	2.0758
DAG 18:1;0_18:1;0	0.52906	1.6036
PC 17:0;0_18:1;0	0.51892	1.7962
TAG 55:4;0	0.48553	1.0775
PC 16:0;0_18:3;0	0.47675	3.1072
CE 22:5;0	0.46126	0.418
PE 18:0;0_22:5;0	0.46004	0.63774
PC 16:0;0_22:5;0	0.45677	1.9462
TAG 52:1;0	0.44245	0.52034
TAG 58:5;0	0.43455	0.59811
PC O-20:2;0/16:0;0	0.41955	1.761
SM 36:2;2	0.41724	2.4609
PE 18:0;0_20:4;0	0.39585	1.3714
TAG 52:3;0	0.3896	0.99369
PC 16:0;0_20:5;0	0.38288	0.53835
PC 16:0;0_18:2;0	0.37551	2.3311
TAG 50:1;0	0.36955	0.54669
SM 37:1;2	0.35085	0.89394
PC 16:1;0_17:0;0	0.35033	0.60395
SM 36:1;2	0.35017	1.9306
TAG 58:3;0	0.33711	0.42317
PC 18:1;0_22:4;0	0.33677	0.2592
PE 18:0;0_18:2;0	0.33452	2.6851
PC 15:0;0_18:1;0	0.3293	0.50404
PC O-16:1;0/16:0;0	0.3272	1.2876
PC 18:0;0_22:6;0	0.32418	0.8589
PE O-16:1;0/18:1;0	0.31495	1.0003
TAG 52:2;0	0.30231	0.72065
PC O-20:0;0/20:4;0	0.30097	0.23921
TAG 52:4;0	0.29234	0.5011
PC 16:1;0_18:1;0	0.28118	1.3171
PC 17:0;0_20:4;0	0.28069	0.74445
PC 18:0;0_20:4;0	0.27851	0.97309
PC 16:0;0_22:4;0	0.27139	0.88084
PC 15:0;0_18:2;0	0.26447	1.1389
PC O-16:0;0/16:0;0	0.26307	0.88772
PC O-18:0;0/20:4;0	0.24638	1.0575
PC 17:0;0_18:2;0	0.2385	1.1027
TAG 50:2;0	0.2385	0.30761
SM 40:3;2	0.2231	0.56521
PC 16:0;0_20:1;0	0.21999	0.77142
TAG 55:3;0	0.20246	0.26991
PC O-16:0;0/16:1;0	0.20109	0.20374
Chol	0.19958	2.0213
SM 34:2;2	0.19196	0.86027
PC 18:0;0_18:1;0	0.19031	0.91254
PE O-18:1;0/18:1;0	0.18645	0.50497
PC 18:0;0_22:5;0	0.1862	0.7787
SM 35:1;2	0.18204	0.67104
LPE O-14:1;0	0.17393	0.23539
PC 18:0;0_20:1;0	0.172	0.12498
PC O-22:1;0/20:4;0	0.16441	0.13747
PE 18:0;0_22:4;0	0.16261	0.1336
PC O-18:1;0/20:4;0	0.15649	0.68794
DAG 18:1;0_18:3;0	0.15455	0.21475
SM 41:2;2	0.14674	0.57934
SM 39:1;2	0.14375	0.48725
TAG 54:2;0	0.14161	0.21896
SM 42:2;2	0.1403	0.66459
PC 18:0;0_22:4;0	0.13936	0.42714
SM 38:2;2	0.13576	0.61967
SM 33:1;2	0.13439	0.51679
TAG 47:0;0	0.13144	0.093426
SM 32:1;2	0.1313	0.44489
SM 40:2;2	0.13127	0.44097
TAG 48:0;0	0.12806	0.09179
TAG 56:5;0	0.1259	0.25077
TAG 51:3;0	0.12497	0.15218
PC O-18:1;0/16:0;0	0.11997	0.24835
PC O-18:1;0/18:1;0	0.11997	0.16273
SM 43:2;2	0.11644	0.19157
SM 42:3;2	0.11535	0.45822
TAG 53:3;0	0.11368	0.17233
PC O-16:0;0/22:5;0	0.11192	0.078639
SM 34:1;2	0.1103	0.62319
PC 16:0;0_20:3;0	0.10619	0.38272
SM 38:1;2	0.096215	0.44301
SM 36:0;2	0.093985	0.068185
PC 18:1;0_18:1;0	0.0939	0.267
SM 41:1;2	0.086087	0.52442
PC O-16:0;0/18:1;0	0.083435	0.16158
PC 16:0;0_20:2;0	0.082075	0.28305
TAG 50:3;0	0.080016	0.084006
PC 18:1;0_20:4;0	0.079115	0.21042
TAG 53:4;0	0.073977	0.10207
SM 42:1;2	0.073021	0.20099
SM 40:1;2	0.06911	0.23063
PE 18:1;0_18:1;0	0.066873	0.071253
TAG 48:4;0	0.06076	0.032038
PC O-16:0;0/22:4;0	0.057436	0.073132
TAG 51:1;0	0.057253	0.043655
PC O-18:2;0/20:4;0	0.051014	0.13972
PC 16:0;0_19:1;0	0.048715	0.035031
TAG 49:0;0	0.043408	0.030155
TAG 53:2;0	0.032658	0.041594
PI 18:2;0_18:2;0	0.0317	0.013298
TAG 51:2;0	0.015563	0.014464
TAG 51:4;0	0.011673	0.012593
TAG 56:6;0	0.00394	0.005311
PC O-16:0;0/20:4;0	-0.00091	0.001892
TAG 58:4;0	-0.00478	0.003086
Cer 42:0;2	-0.00668	0.008347
Cer 41:2;2	-0.00906	0.0112
PC 16:1;0_18:2;0	-0.00938	0.02362
PE 18:0;0_20:3;0	-0.01398	0.030414
CE 22:6;0	-0.01472	0.024309
PE 18:1;0_20:4;0	-0.01822	0.026236
PC O-18:1;0/20:3;0	-0.01901	0.0278
PE 18:1;0_20:3;0	-0.01906	0.015647
PC 14:0;0_16:0;0	-0.02389	0.019021
SM 34:0;2	-0.02436	0.072576
PC O-16:1;0/18:1;0	-0.02609	0.061403
TAG 52:5;0	-0.02942	0.029897
TAG 56:7;0	-0.03135	0.04713
PC O-18:0;0/14:0;0	-0.03202	0.035694
TAG 58:6;0	-0.03345	0.029584
TAG 54:3;0	-0.04558	0.066157
PC 18:1;0_22:6;0	-0.05167	0.059483
PC O-16:1;0/22:5;0	-0.05445	0.04297
PC O-22:2;0/18:2;0	-0.05867	0.036983
Cer 42:3;2	-0.0651	0.074536
TAG 50:4;0	-0.06513	0.067367
TAG 49:1;0	-0.07563	0.054891
PC 20:4;0_20:4;0	-0.0842	0.09289
CE 18:1;0	-0.08706	0.47527
TAG 49:3;0	-0.08936	0.047053
PC 15:0;0_16:0;0	-0.09042	0.07208
PC 18:0;0_18:2;0	-0.09521	0.3863
TAG 52:7;0	-0.09834	0.079066
PE 16:0;0_20:3;0	-0.10541	0.071508
TAG 54:4;0	-0.10661	0.12913
PE 18:1;0_18:2;0	-0.10773	0.12199
PC O-18:2;0/18:2;0	-0.11849	0.32565
CE 20:4;0	-0.12287	0.35438
TAG 48:1;0	-0.13412	0.090502
PC O-18:1;0/22:5;0	-0.13862	0.070359
TAG 56:8;0	-0.13977	0.19162
TAG 58:7;0	-0.14145	0.23979
PC 18:0;0_20:2;0	-0.1447	0.38806
CE 20:5;0	-0.14839	0.2225
CE 16:1;0	-0.15138	0.5569
TAG 47:2;0	-0.15257	0.096691
PE 18:0;0_20:5;0	-0.15302	0.1385
PC 18:0;0_18:3;0	-0.15355	0.41989
TAG 54:5;0	-0.15384	0.15637
PC O-16:1;0/20:4;0	-0.15618	0.46839
PC O-18:1;0/18:2;0	-0.1566	0.45943
PI 18:0;0_18:2;0	-0.15858	0.47005
TAG 54:1;0	-0.16367	0.1071
TAG 49:2;0	-0.16721	0.13764
PC 16:1;0_16:1;0	-0.16756	0.11695
PC 15:0;0_20:4;0	-0.17368	0.14086
PC 18:0;0_20:3;0	-0.17534	0.82183
PI 16:1;0_18:0;0	-0.1783	0.16056
TAG 46:3;0	-0.18639	0.098912
PC O-16:0;0/20:3;0	-0.18801	0.52163
TAG 60:12;0	-0.19839	0.11338
SM 32:2;2	-0.1985	0.14093
PI 18:0;0_20:4;0	-0.2071	1.41
CE 16:0;0	-0.20796	2.2253
SM 43:1;2	-0.20903	0.21251
CE 20:3;0	-0.21084	1.2135
PI 18:0;0_20:3;0	-0.21126	0.66662
PC O-20:1;0/20:4;0	-0.21607	0.22119
TAG 48:2;0	-0.21804	0.16444
Cer 40:2;2	-0.21945	0.21923
TAG 50:0;0	-0.22347	0.21924
Cer 42:1;2	-0.22894	1.2307
Cer 41:1;2	-0.23108	0.8588
PC 18:2;0_19:0;0	-0.23123	0.32106
PC O-18:1;0/22:4;0	-0.23345	0.1559
PC 18:1;0_20:3;0	-0.23482	1.1578
SM 36:3;2	-0.23697	0.19577
PI 16:0;0_18:2;0	-0.23869	0.70104
Cer 42:2;2	-0.24626	1.171
TAG 58:9;0	-0.24816	0.34833
TAG 55:6;0	-0.25117	0.24086
PE O-18:0;0/20:4;0	-0.25276	0.40279
PC 18:2;0_20:1;0	-0.25513	0.28732
PC 18:1;0_18:2;0	-0.2555	0.78472
TAG 50:6;0	-0.25746	0.24876
CE 17:1;0	-0.26179	0.74554
PC 18:1;0_20:1;0	-0.26945	0.18109
PC O-16:0;0/18:2;0	-0.26954	1.009
SM 41:3;2	-0.2708	0.25325
PE O-16:1;0/22:4;0	-0.27422	0.43627
CE 18:2;0	-0.27848	1.9821
PC 18:0;0_20:5;0	-0.28027	0.34362
PC O-18:0;0/16:1;0	-0.28316	0.40359
TAG 58:8;0	-0.28372	0.39342
Cer 40:1;2	-0.28663	1.1174
PC 17:0;0_20:3;0	-0.29107	0.65962
TAG 50:5;0	-0.29165	0.32287
TAG 44:0;0	-0.29803	0.12615
PC O-18:0;0/18:2;0	-0.29878	0.58103
PC O-18:2;0/16:0;0	-0.30228	0.29611
TAG 56:4;0	-0.31166	0.39595
TAG 54:6;0	-0.31961	0.25527
PC 14:0;0_18:1;0	-0.32767	0.63088
PC 14:0;0_18:2;0	-0.33428	1.1775
TAG 48:3;0	-0.34394	0.33503
CE 18:3;0	-0.34546	2.5188
TAG 56:2;0	-0.35029	0.32072
PC O-18:2;0/18:1;0	-0.37545	0.4773
TAG 47:1;0	-0.38797	0.23952
PE O-18:2;0/18:1;0	-0.38889	2.553
TAG 58:11;0	-0.40958	0.30058
TAG 52:6;0	-0.41513	0.55594
PC O-16:1;0/18:2;0	-0.42018	1.5572
PC 17:1;0_18:2;0	-0.4272	0.64586
TAG 56:3;0	-0.42812	0.41594
PC O-18:1;0/17:0;0	-0.42822	1.1544
PC 14:0;0_20:4;0	-0.47107	0.52551
PC O-16:1;0/20:3;0	-0.48397	1.3273
PE O-18:1;0/22:5;0	-0.48411	0.71982
PC 18:1;0_20:2;0	-0.48666	0.80669
PI 16:0;0_18:1;0	-0.49144	1.7921
PE O-16:1;0/22:6;0	-0.49821	0.46456
PC 16:1;0_18:0;0	-0.50938	1.3849
TAG 58:10;0	-0.5353	0.77112
TAG 46:0;0	-0.54923	0.27814
CE 18:0;0	-0.56072	4.9169
SM 39:2;2	-0.5656	0.62345
TAG 40:0;0	-0.59124	0.5637
LPC 22:5;0	-0.59366	0.72608
TAG 54:7;0	-0.59699	0.43235
PC 16:1;0_20:3;0	-0.59849	0.80112
PC 18:2;0_20:2;0	-0.60868	0.68605
TAG 44:1;0	-0.60958	0.35865
PC 16:0;0_17:0;0	-0.61161	0.97368
PE O-18:2;0/20:4;0	-0.6151	2.6596
CE 14:0;0	-0.6209	3.0924
PC 16:1;0_20:4;0	-0.62217	0.93416
PC 18:1;0_22:5;0	-0.64338	0.63459
TAG 53:5;0	-0.64537	0.7607
PC 17:1;0_18:1;0	-0.6508	0.61676
TAG 46:1;0	-0.67019	0.35855
PE 18:0;0_20:2;0	-0.67077	0.78039
TAG 46:2;0	-0.67187	0.40217
PE O-18:1;0/18:2;0	-0.67608	3.1516
LPE 22:6;0	-0.6793	2.037
LPE O-16:1;0	-0.69232	0.7575
PE O-16:1;0/22:5;0	-0.7189	1.7852
Cer 34:1;2	-0.72177	1.0696
LPC 18:3;0	-0.72385	0.81547
TAG 56:9;0	-0.7242	0.7723
PI 18:0;0_18:1;0	-0.73612	2.6541
LPE 20:3;0	-0.73711	1.0989
PC 18:2;0_20:0;0	-0.77717	0.85008
PC 18:1;0_20:5;0	-0.78809	0.58701
PE O-18:1;0/20:4;0	-0.80596	3.3146
LPE 18:0;0	-0.8428	5.5536
PE 18:2;0_18:2;0	-0.84696	0.83643
TAG 56:1;0	-0.85556	1.2746
PC 18:2;0_20:4;0	-0.86267	6.2313
PC O-14:0;0/18:0;0	-0.89613	1.1791
PI 16:0;0_20:4;0	-0.94128	3.3632
PC 18:2;0_18:3;0	-0.96148	1.442
LPC 16:0;0	-0.96603	5.7335
Cer 43:1;2	-0.96935	1.8665
CE 17:0;0	-0.9752	4.4066
PE O-20:2;0/20:4;0	-0.97862	0.87945
PC 18:1;0_18:3;0	-0.98864	1.646
LPE 22:5;0	-0.99627	1.4924
PE O-16:1;0/20:4;0	-0.99732	2.3207
PE O-18:1;0/22:6;0	-0.9986	1.1404
PE O-20:1;0/20:4;0	-1.0398	3.3187
LPC 20:5;0	-1.066	1.3196
PC O-16:0;0/17:0;0	-1.0867	6.2516
CE 15:0;0	-1.1274	3.1644
LPC O-16:1;0	-1.1288	1.872
LPC 20:4;0	-1.136	2.8499
PE O-20:2;0/18:2;0	-1.141	1.4239
PE O-18:2;0/16:0;0	-1.1451	2.565
PC 20:1;0_20:4;0	-1.1484	1.2174
PC O-18:0;0/15:0;0	-1.1768	0.85851
LPE 16:0;0	-1.1893	4.9977
LPE 20:0;0	-1.1913	6.658
TAG 54:8;0	-1.1943	0.87629
PE O-18:2;0/18:2;0	-1.2068	5.1631
PC O-16:1;0/22:4;0	-1.2346	2.3047
PC O-20:2;0/18:2;0	-1.2691	3.3309
LPE O-18:1;0	-1.2766	2.1169
LPE 20:4;0	-1.3259	4.8284
LPC 18:0;0	-1.3724	8.3708
PC 18:2;0_18:2;0	-1.3774	4.3191
PE O-16:1;0/18:2;0	-1.3952	4.3141
LPC 22:6;0	-1.4104	2.2848
PE O-18:1;0/20:3;0	-1.415	4.0336
PI 18:1;0_18:2;0	-1.4262	2.9697
LPE 22:4;0	-1.4769	2.202
LPC 15:0;0	-1.4916	2.5941
LPC 18:1;0	-1.5189	5.7094
PI 16:0;0_20:3;0	-1.5275	3.3986
PI 18:1;0_18:1;0	-1.5787	3.1405
PC 14:0;0_18:0;0	-1.5918	3.0091
LPE 18:1;0	-1.6124	3.4983
PC O-20:2;0/20:4;0	-1.6324	1.8535
LPE 18:2;0	-1.6712	5.1174
PC 18:2;0_20:3;0	-1.6727	4.5528
PE O-18:2;0/20:3;0	-1.679	2.5617
PI 18:1;0_20:4;0	-1.751	4.6782
LPE 20:2;0	-1.7737	4.6253
LPC 14:0;0	-1.9391	4.1232
LPC 18:2;0	-1.954	4.6614
LPC 16:1;0	-2.1981	5.5313
LPE 20:1;0	-2.3813	6.5919
PE O-16:1;0/20:3;0	-2.447	4.7264
LPC 20:3;0	-2.6335	5.6529
PC O-16:1;0/17:0;0	-2.8049	10.399
PE O-16:0;0/20:4;0	-3.1943	3.6644

## Sheet: Fig 1E
	log2(FC)	logp
DAG 16:1;0_18:2;0	1.7326	1.8054
PE 16:0;0_22:6;0	1.6792	1.3406
PE O-18:1;0/22:4;0	1.4719	1.36175
PE 16:0;0_20:4;0	1.4251	1.3515
DAG 18:2;0_20:4;0	1.3163	1.2626
PC 16:0;0_19:1;0	1.2003	1.0166
PE O-16:0;0/18:2;0	1.193	0.69525
PE 18:0;0_22:6;0	1.13654	1.37184
DAG 18:1;0_20:4;0	1.0953	1.0703
PE O-18:0;0/18:2;0	1.0858	1.2322
TAG 55:5;0	1.0346	1.1239
Cer 31:0;2	1.0163	0.68263
Cer 33:0;2	1.0017	0.6964
PC 15:0;0_18:1;0	0.88705	1.8292
PC O-20:2;0/16:0;0	0.88624	1.113
PE 18:0;0_22:4;0	0.84215	0.68941
PE 16:0;0_22:5;0	0.8328	1.1258
PC O-16:0;0/16:1;0	0.82736	0.47936
DAG 16:0;0_18:1;0	0.8239	1.336
DAG 16:0;0_16:1;0	0.75513	0.46803
DAG 16:0;0_18:2;0	0.75409	1.2747
PE O-16:1;0/22:4;0	0.72556	0.81209
DAG 18:1;0_18:2;0	0.71776	1.7605
DAG 16:0;0_18:0;0	0.67704	0.52812
PC 16:0;0_18:1;0	0.66648	3.3145
PE 18:0;0_18:1;0	0.65583	3.5902
DAG 16:1;0_18:1;0	0.63515	0.4897
PE O-16:1;0/18:1;0	0.62878	0.84333
DAG 18:2;0_18:2;0	0.615	0.93279
DAG 18:2;0_20:3;0	0.61361	0.51141
PC 16:0;0_16:1;0	0.59888	2.2634
PE 18:0;0_22:5;0	0.58366	1.0105
TAG 52:3;0	0.57982	0.94462
DAG 18:1;0_18:1;0	0.57588	1.1665
PE 16:0;0_18:1;0	0.53956	1.1555
PC 16:0;0_22:6;0	0.52315	1.6399
TAG 52:4;0	0.5143	0.68407
TAG 58:6;0	0.51014	0.57568
PC O-16:1;0/18:0;0	0.49591	0.74452
TAG 60:12;0	0.47554	0.35505
PC 16:1;0_17:0;0	0.47069	0.45248
PC 15:0;0_16:0;0	0.43309	0.40907
TAG 56:5;0	0.41034	0.57702
PC 16:0;0_18:3;0	0.39892	2.3773
PE O-18:1;0/18:1;0	0.39597	0.55146
TAG 52:2;0	0.39078	0.66371
PC O-18:0;0/16:1;0	0.38678	0.29772
PC 16:0;0_17:1;0	0.38428	1.3438
PE O-18:1;0/22:5;0	0.38296	0.19886
PC 16:0;0_22:5;0	0.38167	2.6353
TAG 56:6;0	0.37687	0.38127
DAG 18:1;0_18:3;0	0.37658	0.65854
PC 18:0;0_18:1;0	0.37397	1.4371
TAG 56:7;0	0.37127	0.60825
TAG 52:7;0	0.37102	0.2476
PC 16:0;0_20:4;0	0.36825	1.8409
PC 15:0;0_18:2;0	0.36812	0.85389
TAG 50:1;0	0.36152	0.37427
PE 16:0;0_18:2;0	0.35549	0.90063
HexCer 42:2;2	0.34946	0.1893
SM 36:2;2	0.34472	1.4492
PC 16:0;0_16:0;0	0.33673	1.1842
CE 20:2;0	0.33269	0.30301
PC 14:0;0_18:0;0	0.32878	0.22566
PC 16:0;0_22:4;0	0.3222	0.8593
TAG 55:3;0	0.3188	0.16976
PC 18:0;0_22:6;0	0.31842	0.96023
TAG 50:2;0	0.31591	0.3873
DAG 18:0;0_18:2;0	0.31497	0.18392
PC 16:0;0_18:2;0	0.30227	1.6182
TAG 56:8;0	0.3022	0.47224
TAG 53:3;0	0.29646	0.47868
PC 16:1;0_18:1;0	0.29229	0.5765
TAG 54:2;0	0.28915	0.34214
TAG 51:3;0	0.28778	0.41004
CE 20:1;0	0.28364	0.14341
PC O-18:0;0/20:4;0	0.2784	0.84222
PC O-16:0;0/22:4;0	0.2731	0.35777
SM 36:1;2	0.26975	1.0427
PC O-18:1;0/18:1;0	0.26761	0.16914
TAG 58:8;0	0.26747	0.50175
PE 16:0;0_20:3;0	0.25565	0.1818
PC 16:0;0_20:1;0	0.25209	0.71786
PE 18:0;0_18:2;0	0.2433	1.2755
PC 17:1;0_18:1;0	0.2426	0.10669
TAG 52:5;0	0.24075	0.2553
PC O-18:2;0/16:0;0	0.23251	0.12524
SM 37:1;2	0.2235	0.27915
PE 18:0;0_20:4;0	0.21304	0.5175
TAG 50:3;0	0.21014	0.23665
LPE O-14:1;0	0.20594	0.328
TAG 53:4;0	0.20476	0.28502
SM 35:1;2	0.20373	0.4661
TAG 58:7;0	0.2018	0.28403
PC 18:1;0_18:1;0	0.19082	0.21945
PC 18:0;0_20:4;0	0.18599	0.58826
PE 16:0;0_20:4;0	0.18587	0.35266
TAG 51:4;0	0.18528	0.20756
PC 17:0;0_20:4;0	0.18461	0.46205
TAG 58:9;0	0.18219	0.34411
DAG 14:0;0_18:1;0	0.18055	0.10871
SM 34:2;2	0.17309	0.70867
PC 18:0;0_22:5;0	0.17307	0.52709
TAG 51:2;0	0.16621	0.20734
PC 18:0;0_22:4;0	0.16564	0.64266
TAG 53:2;0	0.15618	0.21
TAG 54:4;0	0.15245	0.23834
Chol	0.14188	0.82792
PE 18:0;0_20:2;0	0.13088	0.055973
TAG 54:3;0	0.12974	0.19244
SM 38:2;2	0.1253	0.57633
SM 33:1;2	0.1244	0.2478
PC 16:0;0_20:5;0	0.11986	0.17381
SM 41:2;2	0.11194	0.3407
PC 16:0;0_20:2;0	0.10931	0.27246
PC O-18:1;0/16:0;0	0.10666	0.13022
TAG 54:5;0	0.10383	0.12565
SM 42:2;2	0.098561	0.20235
PC 16:0;0_20:3;0	0.095563	0.41408
PC 16:1;0_18:2;0	0.095205	0.19995
PC O-18:2;0/18:1;0	0.088415	0.046361
SM 42:1;2	0.084865	0.329
PC 17:0;0_18:2;0	0.081013	0.17448
SM 40:2;2	0.080358	0.30085
PC O-18:1;0/20:4;0	0.075257	0.17446
SM 41:1;2	0.075118	0.29791
SM 42:3;2	0.074237	0.13472
PC O-16:0;0/18:1;0	0.074219	0.081093
SM 39:1;2	0.067064	0.20228
SM 34:1;2	0.05919	0.13748
TAG 56:4;0	0.056127	0.073903
TAG 51:1;0	0.055798	0.043867
SM 40:1;2	0.050263	0.21329
TAG 50:4;0	0.043606	0.037941
SM 32:1;2	0.038327	0.082419
SM 38:1;2	0.036202	0.10941
PC O-16:1;0/16:0;0	0.027234	0.023156
TAG 53:5;0	0.012277	0.009085
PE 18:1;0_18:1;0	0.009508	0.008867
PC O-14:0;0/18:0;0	0.000775	0.000384
SM 34:0;2	-0.00652	0.01062
PC O-16:0;0/16:0;0	-0.00778	0.006439
PC 18:1;0_20:1;0	-0.01032	0.005118
PC 18:1;0_20:4;0	-0.01343	0.0267
PC O-18:1;0/20:3;0	-0.01434	0.010824
PI 18:0;0_18:2;0	-0.02894	0.069347
PC O-18:0;0/18:2;0	-0.0425	0.024376
PC O-16:0;0/20:4;0	-0.04381	0.083834
PE O-18:0;0/20:4;0	-0.05192	0.030527
PE 18:0;0_20:3;0	-0.06792	0.14943
PC 18:0;0_18:2;0	-0.07708	0.25002
PC O-18:2;0/20:4;0	-0.08312	0.10938
SM 43:2;2	-0.08434	0.086428
PE O-16:1;0/22:5;0	-0.08952	0.1124
TAG 49:2;0	-0.09083	0.076584
TAG 52:6;0	-0.09084	0.077257
SM 40:3;2	-0.10364	0.1516
PI 18:2;0_18:2;0	-0.10595	0.045298
CE 18:1;0	-0.11328	0.26633
Cer 40:1;2	-0.11414	0.26365
PI 18:0;0_20:4;0	-0.12035	0.55725
PC 14:0;0_18:1;0	-0.12348	0.2474
TAG 56:9;0	-0.12639	0.086673
Cer 42:2;2	-0.1273	0.6924
PI 18:0;0_20:3;0	-0.12916	0.31306
PC O-16:1;0/18:1;0	-0.13287	0.15628
PC 18:0;0_20:3;0	-0.14054	0.47463
Cer 41:1;2	-0.17025	0.55993
CE 16:1;0	-0.17432	0.47497
PC 18:1;0_20:3;0	-0.18097	0.33504
PC O-16:1;0/20:4;0	-0.18179	0.3365
TAG 54:6;0	-0.18716	0.20365
PC O-16:0;0/20:3;0	-0.19286	0.29735
Cer 42:1;2	-0.19572	0.65592
PC 18:0;0_18:3;0	-0.20098	0.56654
TAG 56:3;0	-0.20443	0.23884
PC 18:0;0_20:5;0	-0.20463	0.47845
PC O-18:1;0/18:2;0	-0.21011	0.30973
PC O-18:2;0/18:2;0	-0.21557	0.29334
CE 22:6;0	-0.2156	0.41463
TAG 49:3;0	-0.22891	0.19392
TAG 49:1;0	-0.23076	0.15758
PC 18:1;0_18:2;0	-0.24603	0.44084
PC 16:0;0_17:0;0	-0.24777	0.17702
PC 16:1;0_20:4;0	-0.2561	0.25651
PC 18:1;0_22:6;0	-0.26653	0.10611
TAG 50:5;0	-0.26926	0.23887
PC 14:0;0_18:2;0	-0.27118	0.69231
PC 18:1;0_22:5;0	-0.27917	0.14592
TAG 58:4;0	-0.28146	0.24922
PC O-16:0;0/18:2;0	-0.28659	0.41282
PC 14:0;0_16:0;0	-0.28926	0.28509
TAG 48:1;0	-0.29362	0.21348
PC 18:1;0_20:2;0	-0.29849	0.20647
SM 36:0;2	-0.31114	0.18938
CE 16:0;0	-0.31886	1.4903
PC 16:1;0_20:3;0	-0.31963	0.27601
PC 18:0;0_20:2;0	-0.32004	0.59119
PI 16:0;0_18:2;0	-0.32095	1.4659
TAG 48:0;0	-0.32408	0.17001
CE 17:1;0	-0.32581	0.78269
PE 18:1;0_18:2;0	-0.33568	0.54463
CE 20:4;0	-0.33762	1.6002
PC 15:0;0_20:4;0	-0.34011	0.24661
TAG 48:4;0	-0.34058	0.1961
PE O-20:2;0/20:4;0	-0.34362	0.11843
CE 18:2;0	-0.35117	1.3024
Cer 34:1;2	-0.36025	0.30431
PC O-16:1;0/20:3;0	-0.36177	0.48603
TAG 48:2;0	-0.36188	0.32939
PI 16:0;0_18:1;0	-0.37371	0.9201
CE 20:3;0	-0.37867	1.2025
PC O-20:1;0/20:4;0	-0.38151	0.25634
PE O-18:1;0/22:6;0	-0.38618	0.31901
PC 16:1;0_18:0;0	-0.38682	0.55275
PC 18:1;0_18:3;0	-0.39054	0.2701
PC O-16:1;0/18:2;0	-0.39092	0.5654
PC 14:0;0_20:4;0	-0.39374	0.3206
CE 18:3;0	-0.42324	1.0531
SM 43:1;2	-0.42818	0.35663
CE 20:5;0	-0.43236	0.76463
PC 17:0;0_20:3;0	-0.4491	0.85705
TAG 58:10;0	-0.45139	0.57532
PC 17:0;0_18:1;0	-0.45218	0.87342
PC O-16:1;0/22:4;0	-0.45772	0.33819
PC O-22:1;0/20:4;0	-0.47193	0.37726
PE O-18:1;0/18:2;0	-0.4735	0.65274
PI 18:0;0_18:1;0	-0.47803	0.7487
LPC O-16:1;0	-0.48219	0.35628
PE 18:1;0_20:4;0	-0.49076	0.49805
PE O-18:2;0/20:3;0	-0.49083	0.36466
TAG 54:7;0	-0.50132	0.64355
CE 18:0;0	-0.50701	2.2203
LPC 22:5;0	-0.5302	0.3757
PC O-16:0;0/22:5;0	-0.53883	0.39826
LPE 22:5;0	-0.5389	0.37887
PE O-18:2;0/18:1;0	-0.55609	1.048
TAG 48:3;0	-0.56722	0.62441
PE O-18:2;0/16:0;0	-0.57636	0.44983
PE 18:1;0_20:3;0	-0.60864	0.40978
CE 17:0;0	-0.6205	0.66934
LPE 14:1;0	-0.62487	0.18999
CE 14:0;0	-0.62926	1.7494
PC O-18:1;0/17:0;0	-0.63119	0.95862
PC 18:1;0_20:5;0	-0.64227	0.40952
PC 16:1;0_16:1;0	-0.65661	0.4155
PE O-18:2;0/20:4;0	-0.66981	2.4834
TAG 50:6;0	-0.69812	0.6608
PI 18:1;0_18:2;0	-0.7246	0.66951
PC 18:2;0_20:1;0	-0.74393	0.5235
PC 20:1;0_20:4;0	-0.77157	0.72655
PI 16:0;0_20:4;0	-0.77815	2.1702
TAG 47:1;0	-0.78056	0.29512
PE 18:2;0_18:2;0	-0.80725	0.68829
PC 18:2;0_20:4;0	-0.83357	5.3932
PE O-18:1;0/20:4;0	-0.85249	2.3202
LPE 18:0;0	-0.87474	5.32
PE O-16:1;0/20:4;0	-0.91253	2.7496
LPE 20:3;0	-0.92923	0.73009
PE O-20:1;0/20:4;0	-0.93198	1.244
CE 15:0;0	-1.0109	1.3099
Cer 43:1;2	-1.0121	1.1324
TAG 56:2;0	-1.0156	1.0819
LPC 16:0;0	-1.0454	6.2772
PI 18:1;0_18:1;0	-1.0473	1.1143
PC O-18:0;0/15:0;0	-1.063	0.28463
LPE 16:0;0	-1.0664	4.3361
LPC 18:3;0	-1.0753	0.75672
CE 22:5;0	-1.0948	1.1553
TAG 56:1;0	-1.1215	1.0941
LPC 15:0;0	-1.1504	1.0694
LPE 20:0;0	-1.1596	5.447
TAG 54:8;0	-1.2012	1.3432
TAG 46:2;0	-1.2055	0.93262
TAG 46:3;0	-1.2223	0.7743
PC 18:2;0_20:2;0	-1.2249	1.1817
TAG 44:2;0	-1.2463	0.4929
TAG 46:0;0	-1.2632	0.48284
LPC 20:5;0	-1.2733	1.0847
PE O-18:2;0/18:2;0	-1.2792	2.3405
PE O-18:1;0/20:3;0	-1.2817	1.5012
TAG 46:1;0	-1.2973	0.71776
PC 18:2;0_18:2;0	-1.3243	5.0001
PE O-16:1;0/18:2;0	-1.3377	2.1584
PC O-16:0;0/17:0;0	-1.3394	6.352
LPC 18:0;0	-1.3441	6.5277
LPE 22:6;0	-1.4649	2.4252
PI 18:1;0_20:4;0	-1.481	1.479
TAG 52:1;0	-1.5101	0.7852
PE O-16:0;0/20:4;0	-1.5241	1.2162
LPC 20:4;0	-1.5787	3.4334
TAG 42:1;0	-1.5899	0.4944
PE O-20:2;0/18:2;0	-1.6142	0.61708
TAG 40:0;0	-1.6485	0.49418
LPE 22:4;0	-1.6887	1.6227
LPC 18:1;0	-1.7118	4.3541
LPE 18:1;0	-1.8409	4.0362
LPE 20:4;0	-1.8756	4.8217
PC O-20:2;0/18:2;0	-1.9207	3.5399
PE O-16:1;0/20:3;0	-2.1964	2.9262
LPE 18:2;0	-2.2465	4.6806
PI 16:0;0_20:3;0	-2.2602	4.1294
LPE 20:2;0	-2.3224	4.4586
LPC 18:2;0	-2.3247	5.0802
TAG 44:1;0	-2.3836	0.73201
LPC 22:6;0	-2.4223	3.2848
PC O-16:1;0/17:0;0	-2.4392	6.2737
TAG 44:0;0	-2.4976	0.62667
LPC 14:0;0	-2.543	3.4798
LPC 20:3;0	-2.6658	5.7036
LPE 20:1;0	-2.706	5.8663
LPC 16:1;0	-2.751	5.6152
PC 18:2;0_20:3;0	-2.9828	5.9537

## Sheet: Fig 2B
	log2(FC)	logp
5-HpEPE	1.9051	0.95042
12-HpEPE	1.6982	0.80679
17-HpDHA	1.4746	1.0284
LTB4	1.4436	2.6436
15-HpEPE	1.1502	1.1391
PGE2-13,14-dihydro-15-keto	1.1353	0.38879
PGE2-15-keto	1.1195	0.53394
12-HpETE	1.0862	1.1534
LXA4	1.0483	0.71969
12-oxo-ETE	0.95844	1.1751
PGF3a	0.95025	1.9497
6-trans-LTB4	0.93575	2.0218
tetranor-12-HETE	0.93381	3.6923
11,12-EET	0.83366	1.5382
6-trans-epi-LTB4	0.82781	2.5838
RvD3	0.76438	1.3529
15-HpETE	0.74988	1.3725
20-COOH-ARA	0.74039	1.6302
14,15-EEQ	0.70808	1.0686
8,9-EEQ	0.67752	0.97622
20-COOH-LTB4	0.67267	0.34617
20-HETE	0.66891	2.5314
11,12-EEQ	0.66209	0.76623
17,18-EEQ	0.64389	0.8477
17(R,S)RvD4	0.63029	0.69942
22-HDHA	0.60822	0.84233
19,20-EDP	0.57117	0.91435
16,17-EDP	0.55814	1.0297
19-HETE	0.55622	1.6167
5,6-EEQ	0.5093	0.64809
13-HpOTrE	0.48549	0.81659
8,9-EET	0.47747	1.0216
20-HEPE	0.46682	0.8203
5-HETE	0.46661	1.5775
12,13-EpOME	0.43192	0.81225
9,10-EpOME	0.4271	0.76181
12-HETrE	0.40509	0.58682
15-oxo-ETE	0.39909	1.0766
14,15-EET	0.39819	0.79065
9-HpODE	0.39718	0.65234
5,6-EET	0.39602	0.8051
10,11-EDP	0.3833	0.60992
13-oxo-ODE	0.38033	0.78107
8-HDHA	0.37894	0.48804
16-HDHA	0.37499	0.53199
13,14-EDP	0.36955	0.54919
14,15-EpEDE	0.36954	0.50915
8-HETE	0.36951	1.3668
13-HpODE	0.36541	0.60935
7-HDHA	0.34923	0.50296
9-HETE	0.33961	0.879
10-HDHA	0.33703	0.57216
7,8-EDP	0.3333	0.52249
13-gamma-HOTrE	0.3296	0.81097
14,15-DHET	0.32936	0.92085
12-HETE	0.32348	0.39363
11-HDHA	0.31451	0.45686
5-HETrE	0.30817	0.32911
11,12-DiHETE	0.3035	0.59587
5-HpETE	0.30322	0.40687
20-HDHA	0.29658	0.71736
5(S),15(S)-DiHETE	0.27744	0.076714
4-HDHA	0.27427	0.36512
13-HDHA	0.26196	0.32769
8-HETrE	0.25434	0.49617
8,9-DHET	0.22906	0.56218
PGD2-13,14-dihydro-15-keto	0.21638	0.14239
14-HDHA	0.21509	0.21594
17-HDHA	0.20904	0.3647
12-HEPE	0.20478	0.24629
8,9-DiHETE	0.18516	0.32081
5-oxo-ETE	0.17168	0.17686
18-HEPE	0.16644	0.077649
14,15-DiHETE	0.16237	0.22289
9-HpOTrE	0.13954	0.08731
5,6-DiHETE	0.12655	0.10425
11-HEPE	0.11161	0.044183
PGJ2	0.10416	0.11395
9-oxo-ODE	0.099004	0.075224
11,12-DHET	0.085941	0.16671
5-HEPE	0.085722	0.044148
16,17-DiHDPA	0.067943	0.098926
13,14-DiHDPA	0.064004	0.084188
17-HETE	0.04487	0.073348
15-HEPE	0.043731	0.017734
9-HEPE	0.043313	0.015869
16-HETE	0.010867	0.018951
7,8-DiHDPA	-0.01713	0.01184
9-oxo-OTrE	-0.07436	0.061604
5,6-DHET	-0.0747	0.13906
15-HETE	-0.07529	0.17599
8-HEPE	-0.07891	0.026889
10,11-DiHDPA	-0.08091	0.11116
18-HETE	-0.12625	0.24456
17,18-DiHETE	-0.25588	0.3338
19,20-DiHDPA	-0.35584	0.43368
PGE1	-0.46387	0.29032
11-HETE	-0.70808	1.4894
12,13-DiHOME	-0.86931	0.89617
PGD2	-0.92195	0.76836
9,10-DiHOME	-0.96393	0.60914
11-dehydro TXB2	-1.1092	0.93674
PGE1-13,14-dihydro-15-keto	-1.1502	0.88539
13-HODE	-1.2679	2.2193
9-HODE	-1.4184	2.25
PGF2a	-1.5115	1.6056
PGE2	-1.5659	1.6662
TXB3	-1.8749	1.3151
TXB2	-1.9444	1.4536
9-HOTrE	-2.2716	2.3497
12-HHTrE	-2.2974	1.8916
13-HOTrE	-2.689	2.1918

## Sheet: Fig 2 C
	log2(FC)	logp
17-HpDHA	2.1706	1.122
12-oxo-ETE	1.6918	2.2409
PGE1	1.6296	0.87633
LTB4	1.4342	1.1203
6-trans-LTB4	1.308	1.2558
22-HDHA	1.2956	2.2448
20-COOH-LTB4	1.2742	0.29675
tetranor-12-HETE	1.1951	3.1494
20-HETE	1.0944	3.9657
14-HDHA	1.0435	1.4712
15-HpETE	1.0226	2.7212
20-COOH-ARA	1.0105	1.3826
12-HETrE	0.94356	2.3519
12-HpETE	0.93728	2.7188
11-HDHA	0.90251	1.1166
5-HETE	0.87723	1.6773
12-HETE	0.85345	1.1176
9-HpODE	0.80509	1.7811
6-trans-epi-LTB4	0.7828	0.84592
13-oxo-ODE	0.78272	1.3243
20-HEPE	0.78109	2.1345
13-HpODE	0.78012	1.9599
11,12-EET	0.72205	1.3458
8-HDHA	0.71863	0.74984
20-HDHA	0.68876	1.14
10-HDHA	0.67817	0.87994
12-HEPE	0.67316	0.76298
8,9-EET	0.65343	0.98673
5,6-EET	0.6491	1.0364
7-HDHA	0.64494	0.56356
16-HDHA	0.64167	0.72467
17-HDHA	0.63739	0.69127
4-HDHA	0.61188	0.64794
5-HpETE	0.60852	0.7343
14,15-EpEDE	0.58165	0.6789
14,15-EET	0.57603	0.76849
19-HETE	0.51597	1.2813
13-gamma-HOTrE	0.48635	0.97208
13-HDHA	0.48625	0.58396
19,20-EDP	0.48293	1.2028
8-HETE	0.46584	1.8337
14,15-DHET	0.39928	1.0727
10,11-EDP	0.37754	0.70506
13-HpOTrE	0.37656	0.60307
8-HETrE	0.35443	1.0315
9-HETE	0.35359	0.88336
9,10-EpOME	0.34878	0.61266
10,11-DiHDPA	0.33501	0.45047
12,13-EpOME	0.3281	0.59905
7,8-EDP	0.31675	0.64994
7,8-DiHDPA	0.31354	0.18989
13,14-EDP	0.30531	0.51455
8,9-DHET	0.2984	0.60754
16,17-EDP	0.29724	0.6539
9-HpOTrE	0.29014	0.24487
15-oxo-ETE	0.28871	0.48335
5-oxo-ETE	0.27497	0.23786
16,17-DiHDPA	0.25525	0.31123
11,12-DHET	0.22588	0.44245
13,14-DiHDPA	0.19973	0.26441
14,15-DiHETE	0.14161	0.13943
11,12-DiHETE	0.098439	0.10209
PGE2-13,14-dihydro-15-keto	0.094545	0.04628
PGF3a	0.057144	0.053366
15-HETE	0.053042	0.087066
5-HETrE	0.038267	0.038171
5,6-EEQ	0.037069	0.026784
LXA4	0.033072	0.010029
5-HEPE	0.009663	0.005076
9-oxo-ODE	-0.01142	0.008861
17-HETE	-0.03016	0.044077
16-HETE	-0.03686	0.05153
5(S),15(S)-DiHETE	-0.03771	0.016229
8,9-DiHETE	-0.06239	0.055786
8,9-EEQ	-0.07988	0.045189
11,12-EEQ	-0.11607	0.058971
5-HpEPE	-0.12345	0.035344
14,15-EEQ	-0.12675	0.076632
PGD2-13,14-dihydro-15-keto	-0.14848	0.07746
17,18-EEQ	-0.16487	0.091874
18-HETE	-0.16707	0.26858
5,6-DHET	-0.17163	0.16559
15-HEPE	-0.17286	0.071046
11-HEPE	-0.19024	0.077766
11-HETE	-0.24266	0.51779
9-oxo-OTrE	-0.26144	0.26768
8-HEPE	-0.28058	0.11908
12-HpEPE	-0.29567	0.095523
18-HEPE	-0.29916	0.11732
PGB3	-0.33069	0.2959
11-dehydro TXB2	-0.33317	0.16637
9-HEPE	-0.37936	0.15804
19,20-DiHDPA	-0.42424	0.56057
5,6-DiHETE	-0.44003	0.24496
PGJ2	-0.48915	0.46575
17,18-DiHETE	-0.5213	0.77486
15-HpEPE	-0.60009	0.38023
PGJ2-15-deoxy-delta-12,14	-0.72405	0.46438
9-HODE	-0.91026	1.4301
13-HODE	-1.0309	1.8844
17(R,S)RvD4	-1.1566	0.37138
PGE2	-1.1752	0.78598
PGD2	-1.1868	0.70852
9-HOTrE	-1.7841	2.1794
PGF2a	-1.8641	0.69189
PGE1-13,14-dihydro-15-keto	-1.9137	0.54482
PGE1-15-keto	-1.9646	0.46001
12-HHTrE	-1.9991	1.3773
PGE2-15-keto	-2.1711	0.72532
13-HOTrE	-2.2087	1.8413
TXB2	-2.2945	1.2492
TXB3	-2.6025	1.5564
12,13-DiHOME	-2.7786	2.696
9,10-DiHOME	-3.5789	2.6271

## Sheet: Supl 2
	log2(FC)	logp
PGE1-15-keto	2.8542	0.85049
5-HpEPE	2.3451	0.83094
17(R,S)RvD4	2.2431	0.92182
PGE1-13,14-dihydro-15-keto	2.1403	0.89022
12-HpEPE	2.1056	0.8428
PGJ2-15-deoxy-delta-12,14	1.6137	1.4916
9,10-DiHOME	1.5062	1.9592
12,13-DiHOME	1.3065	2.0212
PGB3	1.2203	1.8356
LTB4	1.1986	0.98881
PGE2-13,14-dihydro-15-keto	1.1871	1.037
15-HpEPE	1.1843	1.0175
11,12-EEQ	1.1305	0.85855
8,9-EEQ	1.1067	0.99727
14,15-EEQ	1.0657	1.0329
17,18-EEQ	1.0646	0.90028
LXA4	1.0554	0.4703
5,6-DiHETE	0.88599	0.78786
PGF3a	0.83246	1.5123
5,6-EEQ	0.81138	0.91054
6-trans-LTB4	0.74996	1.212
Tetranor PGFM	0.6052	0.43176
11,12-DiHETE	0.58041	1.0205
17,18-DiHETE	0.55085	0.81468
8,9-DiHETE	0.52655	0.90753
11,12-EET	0.51338	0.83529
14,15-EpEDE	0.50205	0.54248
5,6-EET	0.49086	0.75579
19-HETE	0.48818	1.2089
13,14-EDP	0.47475	0.74221
14,15-EET	0.47077	0.70002
20-COOH-ARA	0.46279	0.92049
14,15-DiHETE	0.45736	0.64314
8,9-EET	0.4398	0.6663
16,17-EDP	0.43618	0.73958
5-HETrE	0.42951	0.74594
18-HEPE	0.42847	0.16768
10,11-EDP	0.42577	0.65743
7,8-EDP	0.42565	0.72609
15-oxo-ETE	0.3916	0.86382
15-HEPE	0.38821	0.14429
5-oxo-ETE	0.38678	0.38518
19,20-EDP	0.38646	0.68317
9,10-EpOME	0.38279	0.5559
PGJ2	0.3827	0.57295
12-HpETE	0.38256	0.58187
6-trans-epi-LTB4	0.38002	0.52894
12,13-EpOME	0.37742	0.58619
5-HETE	0.3731	0.81506
14,15-DHET	0.36573	0.82995
20-HETE	0.35771	0.84989
15-HpETE	0.34641	0.53194
11,12-DHET	0.3385	0.6745
16-HETE	0.33675	0.75468
5,6-DHET	0.33099	0.46081
18-HETE	0.33058	0.61901
20-HEPE	0.29624	0.40612
5-HpETE	0.29338	0.38014
9-oxo-OTrE	0.2924	0.33903
16,17-DiHDPA	0.28936	0.47762
17-HETE	0.28181	0.52206
8-HDHA	0.28094	0.3122
13-HpOTrE	0.25574	0.32477
RvD3	0.2465	0.47344
8,9-DHET	0.2382	0.40152
9-HETE	0.22876	0.35299
tetranor-12-HETE	0.22042	0.54286
9-HEPE	0.20587	0.06248
13,14-DiHDPA	0.20179	0.31808
11-HEPE	0.16679	0.051768
13-HDHA	0.16045	0.19422
4-HDHA	0.15984	0.16022
13-gamma-HOTrE	0.15981	0.20087
8-HETrE	0.14747	0.18407
7-HDHA	0.13956	0.13849
17-HDHA	0.11435	0.11681
19,20-DiHDPA	0.11339	0.098536
9-oxo-ODE	0.10747	0.081521
16-HDHA	0.10223	0.11339
PGD2-13,14-dihydro-15-keto	0.092598	0.052861
5-HEPE	0.091023	0.036249
13-HpODE	0.070606	0.076278
9-HpODE	0.051989	0.052005
8-HEPE	0.035281	0.009421
10,11-DiHDPA	0.030813	0.033901
8-HETE	-0.02951	0.048257
22-HDHA	-0.06174	0.052672
PGF2a	-0.07866	0.037855
15-HETE	-0.1061	0.17556
13-HODE	-0.10887	0.097587
PGD2	-0.18901	0.10868
9-HODE	-0.2057	0.17927
13-oxo-ODE	-0.22707	0.26434
10-HDHA	-0.25015	0.25391
20-HDHA	-0.28239	0.42777
9-HOTrE	-0.34142	0.24284
9-HpOTrE	-0.36843	0.24282
13-HOTrE	-0.39548	0.24282
11-HETE	-0.46543	0.65621
11-HDHA	-0.49247	0.48171
12-HEPE	-0.58273	0.51989
5(S),15(S)-DiHETE	-0.63592	0.13278
20-COOH-LTB4	-0.65401	0.22616
7,8-DiHDPA	-0.79391	0.72796
12-oxo-ETE	-0.83183	0.8331
12-HETrE	-0.85541	1.0479
PGE2	-0.87422	0.69697
14-HDHA	-0.92101	0.71967
TXB3	-0.95024	0.64769
11-dehydro TXB2	-1.2427	0.9003
12-HHTrE	-1.346	0.95365
12-HETE	-1.3923	1.4866
TXB2	-1.4525	1.0136
PGE1	-2.4255	1.1167

## Sheet: Fig 3E
	log2(FC)	p-value
DAG 18:2;0_20:2;0	1.2238	1.59945
CE 20:1;0	1.4114	0.71723
Cer 44:1;4	1.1856	0.80834
DAG 18:2;0_20:4;0	1.2783	2.6854
Cer 40:1;3	1.1136	0.62046
PE O-18:0;0/18:2;0	1.3897	3.4026
PE 18:1;0_22:5;0	1.4072	2.1607
DAG 16:0;0_18:0;0	0.98375	0.56024
PE O-18:2;0/18:0;0	1.36961	1.434
PE 16:0;0_22:6;0	0.95031	2.0055
Cer 32:1;2	0.94577	1.089
DAG 14:0;0_17:0;0	0.92394	0.26202
Cer 34:1;3	0.91169	1.0853
DAG 15:0;0_16:0;0	0.89752	0.37583
PC 18:0;0_18:0;0	0.89546	1.8087
PC O-18:0;0/20:6;0	0.86234	1.1478
DAG 14:0;0_16:0;0	0.84337	1.7948
PC 17:0;0_20:6;0	0.8349	1.4757
PE 18:0;0_22:6;0	0.8199	2.1444
Cer 38:0;2	0.81754	1.7836
PC 16:1;0_17:0;0	0.78334	2.0537
DAG 16:0;0_18:2;0	0.77648	3.8356
Cer 44:1;3	0.76101	0.36278
PE 16:0;0_20:2;0	0.74946	1.4279
PE 16:0;0_22:4;0	0.74038	1.3835
PE 16:0;0_18:1;0	0.73711	2.6007
DAG 16:0;0_20:4;0	0.72744	0.85826
DAG 16:0;0_18:1;0	0.72347	1.3032
TAG 60:12;0	0.69258	0.79419
PE 16:0;0_18:2;0	0.68155	1.8504
PC 15:0;0_22:5;0	0.68003	1.0799
DAG 18:0;0_18:2;0	0.64773	0.93869
TAG 60:10;0	0.645	1.6749
PC 16:1;0_17:1;0	0.64394	0.60743
CE 22:1;0	0.64364	0.43029
CE 22:4;0	0.63189	1.2894
PE O-18:0;0/22:5;0	0.62286	0.80965
PE 17:0;0_18:2;0	0.61307	1.2867
PC 16:0;0_18:1;0	0.61085	9.8518
CE 20:2;0	0.60829	1.7079
PE 16:0;0_22:5;0	0.60623	1.64
PC 16:0;0_17:1;0	0.60491	3.0983
PE 18:1;0_22:6;0	0.58851	1.2679
PE 18:0;0_18:1;0	0.56054	6.8619
PE 16:1;0_18:0;0	0.55347	2.0781
DAG 18:1;0_20:4;0	0.55119	0.83028
PC 15:0;0_18:1;0	0.5495	4.1081
TAG 58:11;0	0.53182	0.79473
PC O-18:0;0/14:0;0	0.51965	1.382
PE O-18:1;0/18:1;0	0.51764	1.1896
PC 16:0;0_22:6;0	0.51735	3.1799
PC 16:0;0_16:1;0	0.51164	3.0756
PE 16:0;0_20:4;0	0.50612	1.5864
PC 16:0;0_22:4;0	0.50435	4.8506
PC 16:0;0_20:4;0	0.50392	5.1357
Cer 34:0;3	0.50069	0.87565
PE 18:0;0_22:5;0	0.498	1.984
PC 17:0;0_18:1;0	0.49678	4.2873
PE 18:0;0_20:4;0	0.49062	3.0687
DAG 16:0;0_16:0;0	0.48803	0.25482
PE O-16:0;0/22:6;0	0.4762	0.53236
TAG 58:10;0	0.47429	0.86427
CE 19:1;0	0.47171	0.3671
PC 16:1;0_18:3;0	0.46909	2.5242
DAG 18:1;0_18:2;0	0.46408	2.8103
CE 21:3;0	0.4626	2.4285
SM 36:2;2	0.4613	5.0895
TAG 55:7;0	0.46105	2.3436
PE O-18:0;0/20:3;0	0.45783	2.3493
PC 15:0;0_17:0;0	0.45405	0.69601
TAG 56:10;0	0.45204	2.2599
PI 16:0;0_20:2;0	0.44554	2.0985
PI 18:0;0_20:5;0	0.44255	2.0437
DAG 18:1;0_20:3;0	0.43945	0.82931
Cer 42:1;3	0.43607	0.21803
TAG 51:5;0	0.42807	1.8269
PC 16:0;0_22:5;0	0.41857	5.9962
LPC 14:0;0	0.41443	1.682
PC 16:0;0_16:0;0	0.41374	5.8931
PE 18:0;0_22:4;0	0.41312	1.0658
PC O-18:2;0/22:4;0	0.41	1.6571
PC O-18:1;0/18:3;0	0.4002	0.95501
DAG 16:1;0_18:3;0	0.39287	1.3342
PE O-18:1;0/22:5;0	0.38958	1.3706
LPE 22:5;0	0.38458	1.242
CE 24:0;0	0.38401	0.5448
PC 16:0;0_22:3;0	0.38107	1.2842
TAG 52:3;0	0.37818	1.8369
PC 16:0;0_18:2;0	0.37625	5.5791
PI 17:1;0_17:1;0	0.37571	1.1387
PC O-18:1;0/18:0;0	0.37299	1.1468
PC 15:0;0_18:2;0	0.37258	2.9957
PC 20:2;0_20:3;0	0.37242	1.1239
TAG 58:7;0	0.37206	0.88576
PC 16:1;0_18:0;0	0.37127	2.3099
PC 18:1;0_19:1;0	0.3667	1.1659
PC 20:1;0_20:3;0	0.36342	1.0632
PE 18:0;0_18:2;0	0.36334	2.6376
PI 16:0;0_22:4;0	0.36102	1.0712
Cer 44:0;2	0.36041	0.17549
PC O-17:0;0/19:1;0	0.35892	1.0383
DAG 18:2;0_18:2;0	0.35738	1.3565
Cer 44:0;3	0.35574	0.18816
PC 16:0;0_18:3;0	0.35498	3.1722
PE 18:0;0_20:1;0	0.33697	0.86609
PC O-18:0;0/18:1;0	0.3349	0.87014
PE 18:1;0_18:3;0	0.33148	0.87444
TAG 50:1;0	0.32535	0.85506
SM 36:1;2	0.31867	4.1493
DAG 15:0;0_15:0;0	0.31723	0.34778
PI 18:2;0_20:4;0	0.30719	0.63403
PC 18:0;0_22:6;0	0.30046	1.5827
DAG 16:0;0_17:0;0	0.29942	0.082116
TAG 42:2;0	0.29597	0.63846
PE 18:0;0_18:3;0	0.28995	0.69065
PC 18:0;0_20:4;0	0.28917	2.2294
PE O-18:1;0/18:3;0	0.28729	0.83928
PC O-17:1;0/17:0;0	0.2758	0.93799
PC 16:0;0_24:6;0	0.27205	0.71097
TAG 52:4;0	0.2718	1.1729
SM 34:2;2	0.26802	2.9926
LPE 20:3;0	0.26419	0.68314
TAG 52:1;0	0.26054	0.65353
PC 16:0;0_19:0;0	0.26032	0.28896
DAG 18:2;0_20:3;0	0.25806	0.25957
PC 19:0;0_20:4;0	0.25594	0.22896
PC 18:0;0_18:1;0	0.25533	1.6525
PC 16:0;0_20:1;0	0.24962	1.5282
PC 17:0;0_20:4;0	0.24898	1.6992
PC O-16:0;0/22:5;0	0.2473	1.8046
DAG 16:0;0_16:1;0	0.23507	0.11501
PC O-18:0;0/22:6;0	0.23184	0.20293
DAG 18:1;0_18:3;0	0.23049	1.3742
TAG 56:6;0	0.21758	0.84255
TAG 50:6;0	0.21533	0.45867
Chol	0.21052	5.2248
DAG 18:1;0_18:1;0	0.20876	0.66803
PC O-16:0;0/22:6;0	0.20413	0.44028
SM 32:1;2	0.20278	1.5907
SM 38:2;2	0.20156	1.1808
PC 16:0;0_20:5;0	0.19512	0.55552
PE 17:1;0_17:1;0	0.19047	0.26858
PC 18:0;0_22:5;0	0.18986	1.3665
TAG 56:5;0	0.1834	0.45919
PC 16:1;0_16:1;0	0.18246	0.17907
PC 15:0;0_15:0;0	0.17763	0.18248
TAG 52:2;0	0.17309	0.4343
PC 16:1;0_18:1;0	0.16655	0.74699
DAG 21:3;0_21:3;0	0.16453	0.18326
DAG 16:2;0_18:1;0	0.16018	0.21468
SM 38:1;2	0.15855	1.3142
SM 32:2;2	0.15572	0.24147
PC 16:0;0_18:0;0	0.15296	0.26123
PC O-18:0;0/20:4;0	0.15107	0.97557
PC 15:0;0_18:0;0	0.1499	0.32096
SM 34:1;2	0.14984	1.4944
PI 18:0;0_18:3;0	0.14931	0.24788
SM 40:2;2	0.14667	1.0751
DAG 18:0;0_18:0;0	0.14536	0.081587
PC O-18:0;0/16:1;0	0.14449	0.28081
PC 16:0;0_20:2;0	0.14387	2.0712
TAG 50:2;0	0.14196	0.32025
SM 36:0;2	0.1387	0.16789
TAG 56:7;0	0.1377	0.45151
SM 42:2;2	0.12992	0.87281
PC 15:0;0_20:4;0	0.12909	0.27224
PI 16:0;0_22:6;0	0.12861	0.15593
PE O-16:1;0/22:4;0	0.12351	0.30598
PC 17:0;0_18:2;0	0.11317	0.52273
PI 16:1;0_18:0;0	0.11233	0.14046
PC O-17:1;0/15:0;0	0.11168	0.20897
PI 16:0;0_18:2;0	0.11002	0.24621
TAG 58:9;0	0.10823	0.11689
PC 18:1;0_18:1;0	0.10746	0.35419
SM 42:1;2	0.10609	0.73837
PC 16:0;0_20:3;0	0.10593	0.57583
PC O-17:0;0/19:2;0	0.10245	0.18075
TAG 56:8;0	0.097342	0.21757
DAG 14:0;0_18:0;0	0.096069	0.025234
PE O-16:0;0/22:4;0	0.089156	0.069691
PC O-17:0;0/20:1;0	0.087803	0.11601
SM 40:1;2	0.076072	0.60611
DAG 16:1;0_18:2;0	0.075954	0.078998
PC O-17:2;0/17:1;0	0.067052	0.094109
LPE 22:4;0	0.064252	0.074897
SM 34:1;3	0.053784	0.044536
PC O-16:0;0/20:4;0	0.051744	0.23416
PC O-18:1;0/20:4;0	0.051019	0.20877
PC O-18:0;0/22:4;0	0.048366	0.068108
TAG 49:0;0	0.047149	0.030544
PE 18:1;0_18:1;0	0.04195	0.094539
CE 23:0;0	0.030513	0.021629
PC O-18:1;0/16:0;0	0.023843	0.05306
PC 16:1;0_22:5;0	0.016066	0.020638
PC 16:0;0_24:5;0	0.009941	0.008749
PC O-16:0;0/22:4;0	0.003931	0.007755
TAG 54:2;0	-0.00198	0.001057
TAG 55:4;0	-0.004	0.00319
PE 18:0;0_20:3;0	-0.00649	0.017469
TAG 53:3;0	-0.01416	0.033859
TAG 43:0;0	-0.01603	0.007618
PC O-17:0;0/15:0;0	-0.01618	0.041515
TAG 51:1;0	-0.0194	0.020735
PC 17:0;0_22:4;0	-0.02152	0.026667
PC O-16:0;0/18:1;0	-0.02456	0.066872
TAG 50:3;0	-0.02563	0.054344
PC 18:0;0_18:2;0	-0.02606	0.12655
PC 18:1;0_20:4;0	-0.03339	0.12163
TAG 51:3;0	-0.03507	0.082547
Cer 42:2;2	-0.03715	0.22932
PC 16:0;0_16:2;0	-0.03909	0.049301
PC 20:3;0_20:3;0	-0.04032	0.050319
TAG 55:2;0	-0.04418	0.054907
TAG 45:0;0	-0.04637	0.018695
PC 15:0;0_16:0;0	-0.04922	0.07705
TAG 40:1;0	-0.05136	0.060583
CE 18:1;0	-0.0533	0.45346
PC O-18:0;0/20:5;0	-0.05661	0.075276
LPC 20:5;0	-0.06332	0.096552
Cer 40:0;2	-0.07367	0.054035
DAG 17:0;0_18:1;0	-0.0794	0.048951
DAG 18:2;0_18:3;0	-0.0805	0.083074
TAG 40:0;0	-0.08059	0.043742
TAG 44:2;0	-0.08144	0.10388
Cer 44:1;2	-0.08367	0.049681
TAG 42:1;0	-0.08723	0.087956
LPE O-16:1;0	-0.08822	0.070807
PC 18:0;0_22:4;0	-0.08851	0.25548
TAG 60:11;0	-0.09855	0.10268
HexCer 40:1;2	-0.09926	0.085235
PI 18:0;0_20:4;0	-0.1032	0.75719
PI 18:0;0_18:2;0	-0.10557	0.36365
PC 17:0;0_20:3;0	-0.10684	0.35133
PC O-18:2;0/18:1;0	-0.10702	0.18665
Cer 40:1;2	-0.10966	0.27157
PC 16:1;0_18:2;0	-0.10995	0.48768
PC O-17:0;0/17:1;0	-0.1103	0.43925
Cer 42:1;2	-0.11284	0.99276
TAG 53:4;0	-0.11782	0.37237
TAG 51:2;0	-0.11891	0.27401
PE O-18:1;0/16:1;0	-0.12554	0.1241
CE 16:0;0	-0.12731	1.5459
TAG 54:4;0	-0.128	0.48871
CE 22:6;0	-0.12976	0.3415
LPE O-18:1;0	-0.13336	0.25763
PC 18:0;0_20:3;0	-0.13477	0.50416
TAG 42:0;0	-0.13684	0.10125
PE O-18:2;0/18:1;0	-0.14062	0.52167
TAG 47:0;0	-0.14374	0.07275
PE O-16:1;0/22:5;0	-0.14638	0.49628
TAG 53:2;0	-0.14974	0.37156
PC O-18:1;0/20:5;0	-0.14997	0.11463
PE O-18:1;0/22:6;0	-0.15097	0.16124
PE 18:2;0_20:4;0	-0.15444	0.18958
PC O-18:1;0/14:0;0	-0.15706	0.13004
TAG 52:5;0	-0.15792	0.51804
CE 16:1;0	-0.15919	0.4973
TAG 54:3;0	-0.16081	0.52755
CE 20:4;0	-0.17104	0.90022
PC 18:1;0_20:3;0	-0.17115	1.1593
PC 17:0;0_22:5;0	-0.17389	0.30615
PC O-18:2;0/16:0;0	-0.1804	0.68016
PC O-16:0;0/20:3;0	-0.18167	0.54419
PC O-18:1;0/20:3;0	-0.18307	0.39195
TAG 58:8;0	-0.18711	0.39722
PC 14:0;0_17:0;0	-0.18743	0.22459
HexCer 42:1;2	-0.19191	0.20269
CE 22:0;0	-0.19831	0.12786
PC 18:0;0_20:5;0	-0.20502	0.61997
CE 19:0;0	-0.20555	0.09645
TAG 54:5;0	-0.2069	0.77097
CE 17:1;0	-0.21121	1.1819
PC O-16:1;0/20:2;0	-0.21544	0.19429
PC 18:1;0_22:5;0	-0.2162	0.45155
PE 16:0;0_20:3;0	-0.21791	0.302
TAG 49:1;0	-0.22751	0.46631
PE O-18:2;0/20:5;0	-0.22768	0.25621
TAG 38:0;0	-0.2292	0.096156
PI 18:0;0_22:6;0	-0.23005	0.20035
PC 18:0;0_18:3;0	-0.2403	0.41078
Cer 42:0;3	-0.24104	0.1494
PC O-16:1;0/20:3;0	-0.24163	0.9408
SM 34:0;2	-0.24191	1.1142
TAG 58:6;0	-0.24478	0.23355
TAG 55:5;0	-0.24556	0.28399
HexCer 42:2;2	-0.24584	0.3165
PC O-16:0;0/16:1;0	-0.24787	0.92158
TAG 36:0;0	-0.24878	0.093266
TAG 50:4;0	-0.2554	0.83691
PE 18:1;0_20:4;0	-0.25599	0.47402
PC O-17:1;0/17:1;0	-0.25752	0.21604
PE O-17:1;0/20:4;0	-0.25879	0.36966
PC 17:1;0_20:4;0	-0.26357	0.32151
TAG 55:3;0	-0.26613	0.27278
CE 18:2;0	-0.26626	3.2999
DAG 16:1;0_18:1;0	-0.26901	0.32288
LPC 18:3;0	-0.26966	0.60836
CE 24:1;0	-0.27431	0.23844
TAG 54:0;0	-0.27457	0.16535
PI 18:0;0_20:3;0	-0.27516	1.419
PC O-16:1;0/18:0;0	-0.27918	1.1193
PC 16:1;0_20:4;0	-0.27963	0.87292
PI 16:0;0_16:1;0	-0.2806	0.30893
LPC 16:0;0	-0.28675	2.4064
PE O-18:1;0/22:4;0	-0.29023	0.3925
PC 14:0;0_18:1;0	-0.29252	0.79412
DAG 16:0;0_18:3;0	-0.29753	0.28965
CE 20:3;0	-0.30016	2.4793
TAG 50:0;0	-0.30064	0.087116
CE 20:5;0	-0.3007	0.93334
PC 14:0;0_18:2;0	-0.30128	0.99923
DAG 16:1;0_16:1;0	-0.30184	0.16454
PC 16:0;0_19:2;0	-0.3029	0.27136
PC O-17:2;0/17:0;0	-0.30743	1.1987
PE 16:1;0_18:1;0	-0.3079	0.3421
PC 18:2;0_19:1;0	-0.31041	0.4941
PC 17:0;0_22:6;0	-0.31457	0.38776
PC 16:0;0_19:1;0	-0.315	1.0478
TAG 51:4;0	-0.31869	1.1277
PI 16:0;0_20:4;0	-0.32295	1.0937
CE 18:0;0	-0.32502	1.111
TAG 49:2;0	-0.3267	0.94915
PC 17:1;0_18:0;0	-0.33595	0.37017
PC 18:1;0_18:2;0	-0.33762	1.8612
TAG 48:1;0	-0.34203	0.6056
PC O-18:2;0/16:1;0	-0.34884	0.37176
PE O-16:1;0/18:1;0	-0.35134	0.36541
PE 18:0;0_20:5;0	-0.35217	0.64734
CE 18:3;0	-0.356	3.5957
PI 16:1;0_18:1;0	-0.36219	0.43062
TAG 48:0;0	-0.36361	0.43439
PC O-18:1;0/22:6;0	-0.37316	0.44861
LPE 18:0;0	-0.37559	4.2521
TAG 58:5;0	-0.37598	0.59371
PI 16:0;0_22:5;0	-0.37764	0.46177
PC O-16:1;0/22:4;0	-0.37777	0.72558
PI 18:1;0_18:2;0	-0.38583	1.4374
PC 18:1;0_20:2;0	-0.38881	1.0315
DAG 18:1;0_20:5;0	-0.38884	0.23583
PC O-18:1;0/18:2;0	-0.39426	1.0164
PI 16:0;0_20:3;0	-0.39538	1.326
PC 15:0;0_20:3;0	-0.40169	0.51945
PC O-18:2;0/20:4;0	-0.40951	1.7123
PE O-16:0;0/18:2;0	-0.43401	0.47363
PE 18:0;0_20:2;0	-0.44096	1.1005
PC 17:1;0_18:2;0	-0.44224	1.5505
PE O-18:1;0/18:2;0	-0.44689	2.7161
PE O-16:1;0/20:5;0	-0.44776	0.54179
DAG 18:0;0_18:1;0	-0.45096	0.12828
PC 17:0;0_18:3;0	-0.45247	0.97902
PE O-16:1;0/22:6;0	-0.45575	1.0594
PI 18:0;0_22:5;0	-0.46484	1.1028
CE 17:0;0	-0.47516	0.75059
PC O-16:1;0/20:4;0	-0.47746	1.6945
PC 17:1;0_18:1;0	-0.47873	1.0233
PE 18:1;0_18:2;0	-0.48739	1.0987
PC O-16:0;0/18:3;0	-0.4932	1.3237
TAG 56:9;0	-0.50149	0.73528
PC 18:2;0_20:0;0	-0.50187	0.53372
TAG 48:2;0	-0.5036	1.2151
CE 22:2;0	-0.50992	0.59161
PI 18:1;0_20:4;0	-0.51525	2.556
CE 21:0;0	-0.52054	0.2702
TAG 52:6;0	-0.53248	2.3038
PC 17:0;0_20:5;0	-0.53725	0.52178
PE O-18:2;0/20:4;0	-0.53731	2.796
PC O-18:2;0/18:0;0	-0.53849	0.78653
LPC 20:4;0	-0.53968	3.0297
PC 18:1;0_20:1;0	-0.54835	0.85375
CE 22:5;0	-0.54885	0.9399
PC 18:1;0_22:4;0	-0.54933	0.94754
PC 16:0;0_20:0;0	-0.55447	0.89997
Cer 42:0;2	-0.55904	0.62179
PC O-16:1;0/22:5;0	-0.56426	0.96502
TAG 55:6;0	-0.56701	1.02
HexCer 34:1;2	-0.57428	1.1416
TAG 54:6;0	-0.58841	2.0161
PC O-18:0;0/18:2;0	-0.59322	0.91476
PC O-18:1;0/18:1;0	-0.61215	0.76232
PC O-16:1;0/18:2;0	-0.61972	2.8465
PC 14:0;0_20:3;0	-0.62929	0.81949
LPC 18:0;0	-0.62974	7.3915
PC 18:1;0_22:6;0	-0.65082	0.97296
PE 20:3;0_20:3;0	-0.66018	0.47844
PI 18:2;0_18:2;0	-0.67351	2.157
TAG 46:0;0	-0.67824	0.72168
TAG 53:5;0	-0.68214	1.7811
TAG 44:0;0	-0.68805	0.57127
PE 18:2;0_18:2;0	-0.69449	1.9424
PC 14:0;0_18:0;0	-0.70663	1.0176
PI 18:0;0_18:1;0	-0.72008	4.9252
PC 14:0;0_16:0;0	-0.72016	1.7943
TAG 48:3;0	-0.72975	2.3718
PC 18:0;0_20:2;0	-0.75173	3.5799
TAG 56:3;0	-0.75612	2.051
PC 18:2;0_20:1;0	-0.7569	3.2178
TAG 50:5;0	-0.76174	2.281
TAG 47:2;0	-0.76378	1.1802
PE O-18:2;0/16:0;0	-0.77331	1.1791
PC O-18:1;0/16:1;0	-0.7749	1.2333
PC O-16:0;0/18:2;0	-0.77919	3.8521
PC O-18:1;0/22:5;0	-0.78287	1.4278
PC 18:1;0_20:5;0	-0.78421	1.5114
LPE 22:6;0	-0.78454	2.4598
PC O-16:0;0/16:0;0	-0.79218	4.0038
CE 15:0;0	-0.7922	1.9892
TAG 58:2;0	-0.80328	1.0677
PE O-18:1;0/20:4;0	-0.80773	5.078
CE 14:0;0	-0.81023	4.2001
PC O-18:0;0/22:5;0	-0.82172	1.7169
TAG 46:3;0	-0.85315	1.4036
PC 18:2;0_20:4;0	-0.85467	10.679
Cer 40:2;2	-0.86062	3.1313
PI 16:0;0_18:1;0	-0.86467	3.2779
TAG 52:7;0	-0.87184	1.8504
PI 18:1;0_18:1;0	-0.87283	2.7634
TAG 58:3;0	-0.87301	1.3411
DAG 14:0;0_18:1;0	-0.87924	0.89037
PC O-16:1;0/16:0;0	-0.88766	5.4576
PC 20:2;0_20:4;0	-0.89847	1.7934
PC 20:1;0_20:4;0	-0.89998	1.9637
TAG 34:0;0	-0.90559	0.21839
LPE 16:0;0	-0.91012	4.4492
PE O-16:1;0/20:4;0	-0.91378	6.13
PC O-18:0;0/18:3;0	-0.93563	2.0793
PE O-16:2;0/18:0;0	-0.95061	1.6716
PC 17:0;0_20:2;0	-0.95098	1.5596
PC 18:1;0_18:3;0	-0.95296	4.5594
TAG 56:2;0	-0.95605	1.7886
PC O-16:1;0/18:1;0	-0.96667	3.2738
PC O-18:2;0/18:2;0	-0.97755	5.3155
LPC 18:1;0	-0.97872	9.4744
PC O-16:0;0/20:5;0	-0.98646	2.049
PC O-17:0;0/20:5;0	-0.98662	2.1158
LPE 20:4;0	-0.99662	9.0234
TAG 54:7;0	-1.0115	3.4361
TAG 56:1;0	-1.0205	0.85767
TAG 47:1;0	-1.0653	1.2124
PE O-18:2;0/22:5;0	-1.0686	2.8655
PC O-16:2;0/18:1;0	-1.1142	5.4013
CE 23:2;0	-1.1175	1.9044
PE O-18:2;0/22:6;0	-1.1235	1.4812
PC 18:2;0_19:0;0	-1.1366	2.6529
PE 18:1;0_20:3;0	-1.1427	2.4812
PC O-18:1;0/22:4;0	-1.1464	2.2796
PC O-18:2;0/20:3;0	-1.1632	1.7097
PC O-16:0;0/20:2;0	-1.1914	2.121
LPE 18:1;0	-1.1959	9.7487
CE 24:2;0	-1.2005	1.5446
PC O-17:1;0/20:4;0	-1.2272	2.0335
PC 15:0;0_22:6;0	-1.2318	1.2532
PI 18:1;0_20:3;0	-1.2398	3.0455
PC 16:1;0_20:3;0	-1.2555	2.7067
TAG 49:3;0	-1.256	2.6651
CE 19:3;0	-1.267	3.2453
TAG 56:4;0	-1.2811	1.9239
PC 18:2;0_20:2;0	-1.2849	4.8357
PC 20:0;0_20:4;0	-1.2932	1.5439
CE 19:2;0	-1.3051	2.9698
LPC 22:6;0	-1.3055	3.4284
PC 18:2;0_18:2;0	-1.3296	9.8363
TAG 46:1;0	-1.344	2.2509
PE O-18:1;0/20:5;0	-1.3674	2.0543
PE O-18:0;0/20:4;0	-1.3722	5.4061
PC 14:0;0_20:4;0	-1.43	3.3775
PE O-16:2;0/18:1;0	-1.4373	2.8154
LPE 18:2;0	-1.462	10.531
TAG 58:4;0	-1.4778	3.1625
LPC 16:1;0	-1.4819	8.0375
LPC 18:2;0	-1.492	10.807
TAG 44:1;0	-1.5083	1.5279
PE O-16:0;0/22:5;0	-1.546	3.6619
PE O-18:1;0/20:3;0	-1.5543	5.7398
TAG 46:2;0	-1.5558	2.8311
LPE 20:0;0	-1.5774	12.234
PC O-16:1;0/16:1;0	-1.6084	4.6284
PC 18:2;0_18:3;0	-1.6179	3.981
PC O-18:0;0/16:0;0	-1.6334	4.942
PC O-17:0;0/17:0;0	-1.6723	5.099
PE O-18:2;0/20:3;0	-1.7514	4.8675
PE O-18:2;0/18:2;0	-1.8373	8.4525
PC 18:2;0_20:3;0	-1.9214	9.7014
LPE 20:1;0	-1.9434	10.504
PC O-16:0;0/18:0;0	-2.0552	5.5972
PC O-16:2;0/18:0;0	-2.136	5.7629
TAG 54:8;0	-2.2155	5.3681
LPC 20:3;0	-2.2571	12.899
PE O-16:1;0/18:2;0	-2.3066	9.8844
PE O-16:0;0/20:4;0	-2.3462	6.0298
LPE 20:2;0	-2.3503	15.653
PI 18:0;0_22:4;0	-2.3562	4.1261
PE O-16:1;0/20:3;0	-2.5252	8.5126
PC 20:3;0_20:4;0	-2.5615	2.9182
PC O-16:2;0/16:0;0	-2.9494	8.8053

## Sheet: Supl 3A
	log2(FC)	logp
DAG 15:0;0_17:0;0	1.5113	0.42275
DAG 18:0;0_18:2;0	1.1983	1.0565
DAG 16:0;0_18:0;0	1.1704	2.9932
DAG 18:2;0_20:4;0	1.0765	2.9106
DAG 14:0;0_16:0;0	1.0656	0.75593
PE O-18:0;0/18:2;0	1.0482	1.0257
CE 20:1;0	1.0353	0.83365
DAG 18:2;0_20:2;0	0.96849	1.7206
DAG 15:0;0_16:0;0	0.92152	0.53567
Cer 44:1;4	0.91248	1.0249
Cer 40:1;3	0.88612	0.77083
DAG 16:0;0_20:4;0	0.87902	1.5441
DAG 14:0;0_17:0;0	0.83239	0.29318
DAG 16:0;0_16:0;0	0.82424	0.85996
PC 18:0;0_18:0;0	0.80047	2.4742
Cer 36:0;2	0.79881	2.3964
DAG 16:0;0_18:2;0	0.78163	5.709
PE 18:1;0_22:5;0	0.7681	4.2991
Cer 32:1;2	0.76105	1.4358
PE 18:0;0_22:6;0	0.74139	3.3038
Cer 34:1;3	0.74012	1.4364
Cer 44:1;3	0.72732	0.50244
PE O-18:2;0/18:0;0	0.72588	2.5113
PE 16:0;0_20:2;0	0.71644	2.1932
PE 16:0;0_22:6;0	0.70445	2.6472
PE O-17:0;0/18:0;0	0.68712	1.654
DAG 16:0;0_18:1;0	0.68008	2.358
PC 16:1;0_17:0;0	0.67914	3.2956
PE 16:0;0_18:1;0	0.66539	4.739
PE O-18:2;0/16:1;0	0.6648	3.043
PE O-16:1;0/16:1;0	0.65805	1.3169
Cer 38:0;2	0.65638	2.6579
DAG 18:2;0_20:3;0	0.65486	0.71469
DAG 18:1;0_20:4;0	0.64845	1.4114
DAG 14:0;0_18:2;0	0.63909	3.1658
DAG 18:1;0_20:3;0	0.61743	1.6616
DAG 16:0;0_22:5;0	0.60447	2.2794
PC 16:0;0_18:1;0	0.59739	19.562
CE 23:1;0	0.58451	2.6614
PC 16:0;0_17:1;0	0.58378	7.1075
PE 16:0;0_18:2;0	0.56997	2.8036
PE O-18:0;0/17:0;0	0.55898	2.6648
DAG 16:0;0_16:1;0	0.55364	0.49208
CE 22:4;0	0.54599	2.0795
PE 18:0;0_18:1;0	0.5392	14.844
Cer 44:0;2	0.53221	0.42061
DAG 16:0;0_20:3;0	0.52966	4.0365
PC 16:0;0_17:2;0	0.52632	2.1937
PC 16:0;0_22:6;0	0.5263	7.0981
PC 17:0;0_17:1;0	0.52421	1.5758
PE 18:1;0_22:6;0	0.52057	2.0626
CE 20:2;0	0.51705	2.2205
PE O-18:2;0/22:4;0	0.51623	4.6827
DAG 16:0;0_17:0;0	0.50893	0.19353
PC 16:1;0_17:1;0	0.50708	0.56162
PE O-18:0;0/22:5;0	0.49875	0.83759
PC 16:0;0_20:4;0	0.49674	8.9052
TAG 60:12;0	0.48804	0.85566
PC 18:1;0_19:1;0	0.47449	2.2108
PC 16:0;0_22:4;0	0.46909	7.6928
Cer 34:0;3	0.46685	1.5049
CE 22:1;0	0.46491	0.48483
DAG 18:1;0_18:2;0	0.46448	3.3759
PE 16:0;0_22:4;0	0.45214	1.0006
SM 36:2;2	0.44602	8.7222
PE 17:0;0_18:2;0	0.44351	1.368
PC 16:0;0_16:1;0	0.44317	5.202
CE 21:3;0	0.44145	4.2971
TAG 55:7;0	0.44054	4.1794
PE 16:0;0_22:5;0	0.43907	1.9901
PC 15:0;0_18:1;0	0.43883	4.6097
CE 24:0;0	0.43333	0.91408
SM 44:2;2	0.43208	3.9516
PE 18:0;0_20:4;0	0.4286	5.2212
PE 16:1;0_18:0;0	0.42149	2.6776
PC 17:0;0_20:6;0	0.42079	0.82866
PC O-18:0;0/20:6;0	0.41706	0.63567
Cer 44:0;3	0.41645	0.35416
LPC 14:0;0	0.41292	3.2349
PC 16:0;0_16:0;0	0.41141	10.104
PE O-18:1;0/18:1;0	0.4109	1.5847
PC O-18:2;0/22:4;0	0.41024	3.2
CE 23:0;0	0.40443	0.50106
DAG 16:1;0_18:2;0	0.3977	0.79532
PC 16:0;0_22:5;0	0.39556	9.1991
CE 14:1;0	0.39437	2.6024
LPC O-16:1;0	0.39402	2.5516
PC 16:0;0_22:3;0	0.39291	2.6126
PE 16:0;0_20:4;0	0.3924	2.047
PC 17:0;0_18:1;0	0.39209	6.2684
PC O-18:1;0/18:0;0	0.38799	2.3743
PC 20:2;0_20:3;0	0.38763	2.332
PC 16:0;0_18:2;0	0.38529	10.806
PC O-16:1;0/22:6;0	0.38253	2.2847
PC O-17:0;0/19:1;0	0.37948	2.1948
PE 18:0;0_22:5;0	0.37401	2.3131
Cer 42:1;3	0.36734	0.27029
TAG 50:1;0	0.36538	1.4288
PC O-18:0;0/18:1;0	0.36487	1.9075
PE 18:1;0_18:3;0	0.36283	1.9243
TAG 48:4;0	0.3602	1.7802
PC 15:0;0_18:2;0	0.35737	4.9112
PE O-17:2;0/17:1;0	0.35394	1.5796
TAG 60:4;0	0.35378	1.7652
PE O-16:0;0/22:4;0	0.35071	0.47858
PC 16:0;0_18:3;0	0.34515	4.8782
TAG 52:3;0	0.34212	1.9383
TAG 42:2;0	0.34107	1.4911
PE 18:0;0_20:1;0	0.34102	0.93958
TAG 45:0;0	0.34083	0.22434
SM 36:1;2	0.33444	8.7498
PI 18:0;0_20:5;0	0.33442	1.9578
PE 18:0;0_18:2;0	0.33252	4.9622
TAG 49:0;0	0.33235	0.31899
DAG 18:2;0_18:2;0	0.33076	1.4825
PC O-17:0;0/17:2;0	0.3227	0.51333
PC 16:0;0_20:1;0	0.31982	3.611
TAG 40:0;0	0.31845	0.27024
PC 15:0;0_17:0;0	0.31665	0.63153
DAG 16:0;0_18:3;0	0.3166	0.41631
TAG 45:1;0	0.31262	0.35603
PE O-18:0;0/20:5;0	0.30571	1.4984
DAG 16:1;0_18:3;0	0.30381	1.4195
PE O-16:0;0/22:6;0	0.30372	0.48714
PC O-18:1;0/18:3;0	0.30188	0.98715
PC 18:0;0_19:2;0	0.30095	0.93303
CE 19:1;0	0.30005	0.35405
PI 17:1;0_17:1;0	0.29392	1.2441
CE 19:0;0	0.29329	0.19882
PC 16:1;0_18:0;0	0.29006	2.8605
PC 18:0;0_20:4;0	0.28576	3.7671
PC 16:1;0_18:3;0	0.28538	1.2445
DAG 14:0;0_18:0;0	0.28411	0.10451
PI 16:0;0_22:4;0	0.28224	1.1826
TAG 54:2;0	0.2821	0.22742
PC 18:0;0_22:6;0	0.27708	2.6297
TAG 56:10;0	0.27565	1.1501
PI 17:0;0_20:4;0	0.27348	1.0944
PE 18:0;0_20:6;0	0.26926	0.4754
DAG 18:1;0_18:3;0	0.26258	1.9885
PC O-17:2;0/18:2;0	0.2623	0.97443
SM 34:2;2	0.2614	4.9678
PE O-18:1;0/16:1;0	0.2586	0.38529
LPE 22:5;0	0.25016	1.0577
TAG 60:10;0	0.2496	0.40874
TAG 58:7;0	0.24589	0.73393
PC O-16:0;0/22:5;0	0.24585	3.0248
TAG 52:4;0	0.2439	1.1512
TAG 58:10;0	0.24387	0.57451
TAG 36:0;0	0.23786	0.13661
PC 16:0;0_24:6;0	0.23594	0.69756
PC 18:0;0_18:1;0	0.22844	2.8916
CE 22:0;0	0.22794	0.18377
TAG 47:0;0	0.22067	0.15638
SM 34:1;3	0.21937	0.31334
PC O-17:1;0/17:0;0	0.21785	1.0602
PC 17:0;0_20:4;0	0.21722	2.3166
SM 38:2;2	0.21689	2.1908
SM 36:0;2	0.21234	0.26195
PC O-17:0;0/20:1;0	0.20909	0.55517
PC 16:1;0_16:1;0	0.20902	0.31676
PC 18:0;0_22:5;0	0.20899	2.4116
Chol	0.20308	9.328
PE 18:0;0_22:4;0	0.20284	0.61958
TAG 43:0;0	0.20242	0.15885
PE O-18:0;0/20:3;0	0.20163	0.6828
SM 32:1;2	0.19952	2.819
DAG 18:1;0_18:1;0	0.19767	0.81414
PC 16:0;0_18:0;0	0.18725	0.64591
TAG 38:0;0	0.18622	0.11319
TAG 51:5;0	0.18546	0.56755
PE 18:0;0_18:3;0	0.18249	0.6772
PI 16:0;0_20:2;0	0.18136	0.65951
PC 16:0;0_20:5;0	0.18063	0.80532
TAG 40:1;0	0.17835	0.26275
PC 17:0;0_18:3;0	0.17648	0.11959
LPE 20:3;0	0.1696	0.55612
TAG 56:6;0	0.16913	0.72476
PC O-18:0;0/14:0;0	0.16702	0.49111
TAG 58:11;0	0.16558	0.20967
PC 16:0;0_20:2;0	0.16334	2.8505
SM 34:1;2	0.15794	2.6169
PC O-18:0;0/20:4;0	0.15678	1.689
SM 38:1;2	0.15427	2.2247
SM 42:2;2	0.14783	1.7875
PC 16:1;0_18:1;0	0.14709	1.1227
DAG 21:3;0_21:3;0	0.14697	0.16183
SM 40:2;2	0.14638	1.8359
PC O-16:0;0/22:6;0	0.13544	0.40023
TAG 56:5;0	0.13496	0.40495
CE 21:0;0	0.13058	0.074443
PC O-17:2;0/17:1;0	0.13026	0.28638
TAG 42:0;0	0.12969	0.10852
PC 16:0;0_16:2;0	0.12249	0.19226
PI 18:2;0_20:4;0	0.12118	0.20246
PC 15:0;0_20:4;0	0.12004	0.31727
TAG 51:1;0	0.11959	0.22574
TAG 56:7;0	0.1184	0.48071
TAG 50:2;0	0.11522	0.33756
DAG 16:2;0_18:1;0	0.11278	0.20826
PE O-16:0;0/20:3;0	0.10908	0.22446
PC 16:0;0_20:3;0	0.1075	0.92124
PI 16:0;0_18:2;0	0.10266	0.40028
SM 42:1;2	0.097652	1.0406
TAG 44:2;0	0.096973	0.19875
SM 40:1;2	0.093638	1.3352
TAG 52:2;0	0.089015	0.25666
PE 16:1;0_18:1;0	0.084974	0.10347
PC 17:0;0_18:2;0	0.08109	0.48066
PE O-16:1;0/22:4;0	0.078913	0.26687
PC 18:1;0_18:1;0	0.077303	0.36587
PC 20:3;0_20:3;0	0.075292	0.11921
TAG 56:8;0	0.072303	0.21434
DAG 17:0;0_18:1;0	0.072156	0.055113
PI 16:0;0_22:6;0	0.066939	0.10376
PC O-18:1;0/20:4;0	0.052262	0.30454
PE 18:1;0_18:1;0	0.033703	0.1059
DAG 18:0;0_18:0;0	0.029279	0.01327
PC O-16:0;0/20:4;0	0.027601	0.15782
PC O-17:1;0/15:0;0	0.019791	0.03833
PC 18:0;0_22:4;0	0.019009	0.072789
PC O-16:0;0/22:4;0	0.015514	0.04767
PC 18:1;0_20:4;0	0.014741	0.064889
TAG 53:3;0	0.004346	0.012418
PC 16:0;0_19:0;0	0.001364	0.001692
TAG 48:0;0	-0.00078	0.000894
PC O-18:0;0/22:6;0	-0.00199	0.002372
TAG 51:3;0	-0.00952	0.025414
PI 16:1;0_18:0;0	-0.00972	0.017448
DAG 18:0;0_18:1;0	-0.02396	0.009384
PE 18:0;0_20:3;0	-0.02801	0.12819
Cer 44:1;2	-0.03482	0.026441
PC O-18:1;0/16:0;0	-0.04144	0.15121
PC 18:0;0_18:2;0	-0.04317	0.32573
PE O-16:1;0/18:1;0	-0.04737	0.059648
TAG 60:11;0	-0.04801	0.06163
TAG 55:2;0	-0.04872	0.087474
PC 15:0;0_16:0;0	-0.05173	0.11392
CE 18:1;0	-0.05704	0.68742
PC O-16:0;0/18:1;0	-0.06425	0.29679
PC 17:0;0_22:6;0	-0.06867	0.10906
PI 18:0;0_18:2;0	-0.07136	0.35379
PE O-16:1;0/22:5;0	-0.07194	0.34402
Cer 42:2;2	-0.07578	0.83603
TAG 50:3;0	-0.07676	0.22642
PI 18:0;0_20:4;0	-0.07714	0.77551
PC O-18:0;0/22:4;0	-0.07902	0.13274
PE O-16:2;0/18:0;0	-0.07976	0.10712
PC O-18:0;0/16:1;0	-0.0819	0.19113
PC O-17:0;0/15:0;0	-0.08197	0.36082
PC 15:0;0_15:0;0	-0.09162	0.090707
CE 22:6;0	-0.09372	0.42061
TAG 51:2;0	-0.09706	0.29803
TAG 54:4;0	-0.10099	0.43711
TAG 53:4;0	-0.10284	0.40387
PC O-18:2;0/14:0;0	-0.10738	0.11541
TAG 53:2;0	-0.1083	0.35598
PC O-16:1;0/22:4;0	-0.11039	0.26212
PC 16:1;0_18:2;0	-0.11056	0.73733
TAG 50:6;0	-0.11393	0.23063
LPC 18:3;0	-0.11475	0.28195
HexCer 34:1;2	-0.11527	0.18816
PC O-17:0;0/17:1;0	-0.11744	0.67137
PC 16:0;0_24:5;0	-0.12117	0.17543
TAG 52:1;0	-0.12157	0.057377
PC 18:1;0_22:5;0	-0.12992	0.34032
TAG 58:6;0	-0.13028	0.16991
PE O-18:1;0/22:5;0	-0.1307	0.2204
TAG 54:3;0	-0.13252	0.57162
PE O-18:1;0/18:3;0	-0.13708	0.2383
PC O-18:0;0/20:5;0	-0.13842	0.33802
TAG 58:8;0	-0.13907	0.42285
Cer 42:1;2	-0.14041	2.4424
DAG 16:1;0_16:1;0	-0.14261	0.0875
CE 16:0;0	-0.14664	3.1621
PE 17:1;0_17:1;0	-0.14998	0.22844
PC 18:0;0_20:3;0	-0.15094	0.93357
PC 14:0;0_17:0;0	-0.152	0.24925
CE 20:4;0	-0.15202	1.4331
PI 18:0;0_20:3;0	-0.1537	0.81569
TAG 58:9;0	-0.15392	0.26682
DAG 14:0;0_18:1;0	-0.1548	0.1528
DAG 18:1;0_20:5;0	-0.16255	0.13582
DAG 16:1;0_18:1;0	-0.16478	0.27856
TAG 54:5;0	-0.16714	0.72018
PE 18:0;0_20:2;0	-0.17001	0.48264
PC 17:0;0_22:5;0	-0.17037	0.4776
PI 18:0;0_18:3;0	-0.17103	0.26851
PC 16:1;0_20:4;0	-0.17155	0.80641
CE 16:1;0	-0.17458	0.99357
SM 34:0;2	-0.17502	1.2368
PC O-18:2;0/18:1;0	-0.18189	0.57832
LPE O-18:1;0	-0.18221	0.5272
TAG 52:5;0	-0.18275	0.74394
PC 18:1;0_20:3;0	-0.18478	1.8762
PE O-16:0;0/18:2;0	-0.1853	0.22245
PC O-16:0;0/20:3;0	-0.19308	0.96527
PC 18:0;0_20:5;0	-0.19358	0.83309
HexCer 42:2;2	-0.20298	0.34349
PE 16:0;0_20:3;0	-0.20557	0.47025
TAG 42:1;0	-0.20616	0.36444
PE O-18:1;0/22:6;0	-0.20965	0.38089
PC O-18:1;0/20:3;0	-0.21465	0.83097
Cer 40:1;2	-0.21485	1.1752
DAG 18:2;0_18:3;0	-0.21488	0.3079
PC 16:0;0_19:1;0	-0.21627	0.89797
TAG 55:4;0	-0.21984	0.28655
PC 17:0;0_20:3;0	-0.22117	1.5262
PE O-18:2;0/18:1;0	-0.22121	1.4686
PC 17:0;0_22:4;0	-0.22715	0.57587
PC O-17:0;0/19:2;0	-0.22819	0.42877
Cer 42:0;3	-0.23404	0.20403
PC O-17:1;0/17:1;0	-0.23428	0.22985
CE 17:1;0	-0.23581	2.3196
PC O-16:1;0/20:3;0	-0.2386	1.4399
PI 18:0;0_22:5;0	-0.23888	0.69782
PC 17:1;0_18:2;0	-0.23897	0.86477
TAG 54:0;0	-0.24226	0.1387
PC O-16:0;0/16:1;0	-0.24345	1.6579
TAG 51:4;0	-0.24899	1.139
TAG 49:1;0	-0.2494	0.77056
CE 18:2;0	-0.2498	5.448
Cer 40:0;2	-0.25528	0.30881
PC O-16:1;0/22:5;0	-0.26895	0.60429
CE 20:3;0	-0.27263	4.115
PC O-16:1;0/20:2;0	-0.28127	0.39276
LPC 20:5;0	-0.28191	0.8162
PC O-18:1;0/20:5;0	-0.28597	0.34978
LPE O-16:1;0	-0.28909	0.41874
PC 16:1;0_22:5;0	-0.28985	0.48692
PC O-18:2;0/16:0;0	-0.29041	2.5381
TAG 50:4;0	-0.29295	1.3233
TAG 48:1;0	-0.29957	0.78042
PC O-16:1;0/20:4;0	-0.30278	1.8405
CE 20:5;0	-0.30328	1.4809
PI 16:0;0_20:3;0	-0.3038	1.3378
PC 18:1;0_18:2;0	-0.30857	3.1989
PC 17:1;0_20:4;0	-0.31197	0.58155
PE 18:1;0_20:4;0	-0.3122	0.99872
PC O-18:2;0/20:4;0	-0.31306	2.1922
TAG 49:2;0	-0.31713	1.337
PC O-17:2;0/17:0;0	-0.31795	1.7469
TAG 55:5;0	-0.31958	0.54277
PI 16:0;0_20:4;0	-0.3209	2.0154
PC 15:0;0_18:0;0	-0.33324	0.51349
PC 14:0;0_18:1;0	-0.33567	1.8515
PI 18:0;0_22:6;0	-0.33647	0.38648
PC O-18:1;0/22:6;0	-0.33816	0.5361
PC 14:0;0_18:2;0	-0.34346	2.132
PC 18:2;0_19:1;0	-0.34765	0.78744
HexCer 40:1;2	-0.35469	0.61435
PC 17:0;0_20:5;0	-0.35477	0.41341
CE 18:3;0	-0.35908	5.2297
SM 32:2;2	-0.36076	0.84534
CE 24:1;0	-0.36226	0.53029
PE O-18:2;0/16:0;0	-0.37345	0.69289
PE 18:0;0_20:5;0	-0.37457	1.1096
PC O-18:1;0/18:2;0	-0.37711	1.7404
PC O-18:1;0/22:5;0	-0.3778	0.82107
CE 18:0;0	-0.37793	2.9938
PC 17:1;0_18:0;0	-0.38262	0.64976
PC 19:0;0_20:4;0	-0.38576	0.32482
TAG 44:0;0	-0.38729	0.38023
CE 17:0;0	-0.38825	1.2361
LPC 16:0;0	-0.38912	6.7738
PE 18:2;0_20:4;0	-0.39146	0.79238
PC 18:0;0_18:3;0	-0.39824	1.1253
PC 20:2;0_20:4;0	-0.39855	0.76803
PE O-18:1;0/22:4;0	-0.40196	0.9266
PC O-18:1;0/14:0;0	-0.40328	0.47456
PC O-18:1;0/18:1;0	-0.41236	0.79297
PC O-18:0;0/22:5;0	-0.42894	1.0704
PI 16:0;0_16:1;0	-0.43183	0.77634
PI 18:1;0_18:2;0	-0.43378	2.9644
PC O-18:2;0/18:0;0	-0.43789	1.0054
PC O-16:1;0/18:0;0	-0.43822	3.4759
TAG 58:5;0	-0.43967	0.98639
TAG 56:9;0	-0.44789	1.0617
PC O-18:0;0/18:2;0	-0.44822	1.0822
PE O-16:1;0/22:6;0	-0.4493	1.5305
LPE 18:0;0	-0.45659	9.7709
HexCer 42:1;2	-0.4651	0.95913
PE 18:1;0_18:2;0	-0.47089	1.923
LPE 22:4;0	-0.47217	1.0714
PC O-18:1;0/22:4;0	-0.47635	0.91748
PC 18:1;0_20:2;0	-0.47669	2.544
PE O-18:1;0/18:2;0	-0.48961	4.7835
PC 15:0;0_22:5;0	-0.49007	0.36077
TAG 50:0;0	-0.49132	0.21058
TAG 54:6;0	-0.49804	2.3719
TAG 46:0;0	-0.50153	0.7055
TAG 48:2;0	-0.50374	1.8996
PI 16:0;0_22:5;0	-0.51523	1.1552
PC O-16:0;0/18:3;0	-0.52054	2.3461
TAG 47:2;0	-0.54228	0.90701
PI 18:1;0_20:4;0	-0.544	3.8633
PC 14:0;0_16:0;0	-0.54506	2.1838
PC 18:0;0_20:2;0	-0.55675	3.2201
PC 17:1;0_18:1;0	-0.5587	2.2102
PC 18:1;0_22:6;0	-0.56328	1.3999
CE 15:0;0	-0.58742	2.4345
PE O-18:2;0/20:4;0	-0.59029	6.2423
TAG 52:6;0	-0.5937	3.7539
PE O-18:2;0/20:5;0	-0.59478	0.99429
PC 18:1;0_22:4;0	-0.60919	1.6318
TAG 56:3;0	-0.60933	2.3214
PE O-16:0;0/22:5;0	-0.61835	1.6429
PC O-16:1;0/18:2;0	-0.62125	5.0425
PC 16:0;0_19:2;0	-0.62598	0.99404
PC O-18:2;0/16:1;0	-0.63665	1.327
PI 18:0;0_18:1;0	-0.63711	7.04
DAG 15:0;0_15:0;0	-0.63804	0.1548
LPC 20:4;0	-0.63957	6.2356
PI 16:1;0_18:1;0	-0.64482	1.175
PC 16:0;0_20:0;0	-0.65015	1.7328
Cer 42:0;2	-0.65762	1.3918
TAG 55:3;0	-0.66649	1.4486
TAG 48:3;0	-0.67501	3.4053
PC 20:1;0_20:4;0	-0.67671	1.8366
PC 18:1;0_18:3;0	-0.68113	4.5423
PC O-16:0;0/18:2;0	-0.68263	6.3378
CE 22:2;0	-0.6889	1.5096
LPE 22:6;0	-0.69132	4.2885
PC 18:2;0_20:1;0	-0.69432	4.8216
PC O-17:0;0/20:5;0	-0.69973	2.475
TAG 56:1;0	-0.70592	0.89447
TAG 34:0;0	-0.71909	0.20019
CE 14:0;0	-0.72919	6.5112
PC 20:1;0_20:3;0	-0.73104	0.33706
PC O-18:0;0/18:3;0	-0.73291	2.4791
LPC 18:0;0	-0.73418	15.406
TAG 55:6;0	-0.73776	1.9663
TAG 50:5;0	-0.73809	3.4381
TAG 58:2;0	-0.74362	1.4016
TAG 53:5;0	-0.75766	3.1666
PC O-16:0;0/20:5;0	-0.76624	2.6542
PE 18:2;0_18:2;0	-0.76841	3.5191
Cer 40:2;2	-0.77102	4.6978
PE O-16:1;0/20:5;0	-0.7759	1.8198
PC O-16:1;0/16:0;0	-0.78831	9.9696
PI 16:0;0_18:1;0	-0.80702	4.9521
PC O-18:1;0/16:1;0	-0.81561	2.6932
PI 18:2;0_18:2;0	-0.81854	4.5415
CE 22:5;0	-0.82117	3.2328
PC 18:2;0_20:4;0	-0.82646	16.413
PE O-17:1;0/20:4;0	-0.82964	1.5945
PE O-18:1;0/20:4;0	-0.82984	8.9809
PC 14:0;0_18:0;0	-0.83416	1.9672
PC O-16:0;0/20:2;0	-0.83639	2.0403
PC 18:1;0_20:5;0	-0.83836	3.1048
TAG 47:1;0	-0.84103	1.3105
CE 19:2;0	-0.84769	2.5702
PC O-16:0;0/16:0;0	-0.85669	8.3107
PC 18:1;0_20:1;0	-0.87292	1.782
LPE 16:0;0	-0.87332	5.6098
TAG 54:7;0	-0.89201	4.8454
PC O-17:1;0/20:4;0	-0.89579	2.7395
PE O-16:1;0/20:4;0	-0.89687	11.35
PC O-18:2;0/18:2;0	-0.90184	9.2308
PI 18:1;0_18:1;0	-0.90555	5.4989
PC 18:2;0_19:0;0	-0.90986	3.2788
PC 15:0;0_22:6;0	-0.91744	1.2353
PC O-16:1;0/18:1;0	-0.92204	6.0949
PC 18:2;0_20:0;0	-0.92216	2.1779
PE O-18:2;0/22:5;0	-0.92786	3.068
TAG 58:3;0	-0.95897	1.8277
PC 15:0;0_20:3;0	-0.96509	2.4444
PC 16:1;0_20:3;0	-0.97585	4.2305
CE 23:2;0	-1.0174	3.0662
LPE 20:4;0	-1.0188	17.274
CE 19:3;0	-1.0398	3.6934
PC 17:0;0_20:2;0	-1.0508	2.8044
TAG 52:7;0	-1.0587	3.3066
PC 14:0;0_20:3;0	-1.0614	2.9712
LPC 18:1;0	-1.08	18.74
TAG 56:4;0	-1.0857	2.5516
TAG 56:2;0	-1.0872	3.1286
PC 18:2;0_20:2;0	-1.0965	7.1297
PE O-16:2;0/18:1;0	-1.1026	3.0256
PC O-16:2;0/18:1;0	-1.1183	8.2772
PE O-18:2;0/22:6;0	-1.1322	2.7672
TAG 46:1;0	-1.1426	3.3313
CE 24:2;0	-1.1442	2.6108
LPE 18:1;0	-1.1577	17.424
TAG 46:2;0	-1.245	4.1305
PC O-16:1;0/16:1;0	-1.2541	5.9467
PE 18:1;0_20:3;0	-1.2551	4.61
PE O-18:0;0/20:4;0	-1.2556	8.7688
PC 18:2;0_18:2;0	-1.2852	16.963
TAG 49:3;0	-1.2862	4.8771
PE O-18:1;0/20:5;0	-1.2981	3.2881
LPE 18:2;0	-1.408	19.824
PE O-18:2;0/18:2;0	-1.4341	12.104
PC O-18:2;0/20:3;0	-1.438	4.7798
PC 20:0;0_20:4;0	-1.4456	2.7011
TAG 58:4;0	-1.4529	4.4662
PI 18:1;0_20:3;0	-1.4847	6.7846
TAG 44:1;0	-1.507	2.8508
LPC 18:2;0	-1.5142	21.165
TAG 46:3;0	-1.5194	3.1843
PC 14:0;0_20:4;0	-1.5451	6.8782
PC 18:2;0_18:3;0	-1.566	6.9541
PI 18:0;0_22:4;0	-1.5963	4.3449
LPC 22:6;0	-1.607	8.6488
PC 18:2;0_20:3;0	-1.6112	14.247
PC 20:3;0_20:4;0	-1.6394	2.4212
LPE 20:0;0	-1.6559	23.979
LPC 16:1;0	-1.6582	17.659
PE O-18:1;0/20:3;0	-1.6731	11.371
PC O-18:0;0/16:0;0	-1.7076	8.3424
PC O-17:0;0/17:0;0	-1.7278	8.8915
PE O-16:1;0/18:2;0	-1.7623	15.178
PE O-18:2;0/20:3;0	-1.7921	8.1178
LPE 20:2;0	-1.8996	20.997
TAG 54:8;0	-1.9785	8.5526
PE O-16:0;0/20:4;0	-2.0509	11.438
PE O-16:1;0/20:3;0	-2.1009	12.791
PC O-16:2;0/18:0;0	-2.1371	11.543
LPE 20:1;0	-2.1412	21.247
PC O-16:0;0/18:0;0	-2.1968	9.7003
LPC 20:3;0	-2.2489	24.868
PE 20:3;0_20:3;0	-2.5031	1.5608
PC O-16:2;0/16:0;0	-2.8061	17.466

## Sheet: Supl 3B
	log2(FC)	logp
PC 15:0;0_22:5;0	1.6956	0.89799
PC 20:1;0_20:3;0	1.5206	0.44376
PE 20:3;0_20:3;0	1.3881	0.66278
PC O-18:2;0/14:0;0	0.96173	0.77036
PC O-18:2;0/16:1;0	0.95828	1.6972
PC 15:0;0_20:3;0	0.81588	1.3606
PC O-17:0;0/17:2;0	0.7999	0.76445
PC 15:0;0_15:0;0	0.7905	0.95398
PC 19:0;0_20:4;0	0.7541	0.41127
PC O-18:0;0/22:6;0	0.62547	1.1983
PC 16:0;0_19:0;0	0.58673	1.0292
PC 18:1;0_20:1;0	0.58506	0.66368
LPE 22:4;0	0.56573	0.69843
PC 16:1;0_22:5;0	0.54026	0.58892
PE O-18:1;0/20:5;0	0.52918	0.66915
SM 36:0;2	0.49611	0.46498
PE O-18:1;0/22:5;0	0.49133	0.53849
PE O-17:1;0/20:4;0	0.45149	0.37728
TAG 60:10;0	0.44556	0.42604
SM 32:2;2	0.43425	0.54175
DAG 18:2;0_20:3;0	0.42787	0.29596
PC 17:0;0_20:6;0	0.42467	0.55343
PC 16:1;0_20:3;0	0.42361	1.038
TAG 58:11;0	0.41692	0.31434
PE O-18:0;0/20:5;0	0.41421	0.87997
PE O-18:1;0/22:6;0	0.40053	0.63577
PC 16:0;0_19:2;0	0.39254	0.3364
PE O-16:1;0/16:1;0	0.38653	0.59883
PC 14:0;0_20:3;0	0.37992	0.45585
PE O-18:1;0/20:3;0	0.37868	1.0666
TAG 58:9;0	0.37511	0.50389
PC 18:2;0_20:0;0	0.36474	0.49635
DAG 18:2;0_20:4;0	0.34794	0.35207
PC O-17:0;0/19:2;0	0.3469	0.38219
CE 22:5;0	0.34684	0.68551
PC 17:0;0_22:6;0	0.34495	0.61348
PC 16:0;0_17:2;0	0.34004	0.60415
PE O-16:0;0/20:3;0	0.32604	0.37015
PE O-17:2;0/17:1;0	0.32435	0.50188
PE 17:1;0_17:1;0	0.31875	0.26584
PE 18:0;0_22:4;0	0.30901	0.75082
PC 18:1;0_22:6;0	0.30125	0.46443
PC O-18:1;0/14:0;0	0.30076	0.17989
PC 17:0;0_17:1;0	0.29629	0.51722
PE O-16:1;0/20:5;0	0.29553	0.26469
PE O-18:1;0/18:1;0	0.2893	0.59479
PE O-18:1;0/22:4;0	0.28703	0.42881
PI 18:0;0_18:3;0	0.27706	0.25241
PC 14:0;0_20:4;0	0.27465	0.41327
PC O-18:0;0/22:4;0	0.27296	0.30497
PE O-18:1;0/18:3;0	0.26592	0.26233
PC 16:1;0_17:1;0	0.26333	0.15249
PE O-18:0;0/20:4;0	0.25718	0.72113
PE O-16:1;0/20:3;0	0.25706	0.54157
PC 15:0;0_18:0;0	0.25002	0.20276
PC O-18:2;0/20:3;0	0.25	0.3431
PI 16:1;0_18:0;0	0.24791	0.45846
PE O-18:2;0/18:0;0	0.24384	0.38531
PE O-16:0;0/20:4;0	0.23523	0.45133
PE 16:0;0_22:6;0	0.23405	0.39609
PC 16:0;0_18:0;0	0.22961	0.61529
PC 14:0;0_18:1;0	0.22002	0.82029
TAG 58:7;0	0.21613	0.33112
PE 18:0;0_20:6;0	0.21391	0.17605
PC O-16:0;0/18:3;0	0.20212	0.46494
PC O-16:1;0/20:4;0	0.19963	0.75924
PE O-18:1;0/20:4;0	0.19551	0.59964
PC 17:1;0_18:1;0	0.1936	0.40481
PC 17:0;0_18:3;0	0.18821	0.11197
PC O-18:1;0/16:1;0	0.18654	0.25587
PC 18:0;0_18:0;0	0.18526	0.16122
PC O-17:2;0/18:2;0	0.18301	0.2418
PE O-18:0;0/22:5;0	0.18301	0.16904
DAG 16:0;0_20:4;0	0.18181	0.12659
PE O-18:2;0/22:6;0	0.1742	0.16278
PC 18:0;0_19:2;0	0.17282	0.17657
PC O-16:0;0/22:6;0	0.16852	0.34913
PC O-17:0;0/20:5;0	0.16479	0.26324
PC O-16:1;0/22:4;0	0.16451	0.3723
PC O-18:0;0/16:1;0	0.16147	0.33254
PE 16:0;0_22:5;0	0.15652	0.35414
PC 16:0;0_20:4;0	0.15644	0.75165
PE O-18:2;0/20:3;0	0.14872	0.20145
LPC 22:6;0	0.14839	0.2224
PC 18:2;0_20:4;0	0.1482	0.90768
PE O-16:0;0/18:2;0	0.14692	0.1484
PC O-16:0;0/18:0;0	0.14346	0.18365
PC O-18:1;0/22:6;0	0.14207	0.12221
PC O-18:2;0/20:4;0	0.13567	0.52915
PC 16:0;0_22:6;0	0.13269	0.46534
Cer 40:1;2	0.13245	0.56817
PE 18:0;0_22:5;0	0.12979	0.40921
PC O-16:0;0/16:1;0	0.1271	0.43204
PI 17:0;0_20:4;0	0.12509	0.16245
PC 17:0;0_20:3;0	0.12038	0.46645
PC 16:1;0_20:4;0	0.11978	0.37019
PC 14:0;0_18:2;0	0.11534	0.35382
PC O-18:0;0/14:0;0	0.1149	0.31087
PC 18:1;0_20:5;0	0.11156	0.16668
TAG 50:6;0	0.11155	0.11008
PE O-18:2;0/16:1;0	0.11061	0.19972
CE 23:1;0	0.11019	0.20332
TAG 56:6;0	0.10544	0.26293
PC 17:0;0_18:1;0	0.10542	0.72541
DAG 16:0;0_20:3;0	0.10526	0.19727
DAG 18:2;0_18:3;0	0.10304	0.080825
PE O-18:2;0/18:2;0	0.1015	0.24455
PC 15:0;0_18:1;0	0.10133	0.41146
CE 14:0;0	0.10114	0.30999
PE O-18:0;0/18:2;0	0.098726	0.19057
PC O-17:1;0/20:4;0	0.096655	0.11521
PE 16:0;0_22:4;0	0.095903	0.10001
PI 16:0;0_22:5;0	0.095018	0.094298
PE O-18:2;0/20:5;0	0.094722	0.061794
PC 20:0;0_20:4;0	0.093516	0.064481
LPC 20:4;0	0.093474	0.23035
PE O-18:2;0/22:4;0	0.093313	0.18116
PC 16:1;0_18:2;0	0.09322	0.43829
PC 16:0;0_20:3;0	0.092789	0.46924
TAG 58:6;0	0.092215	0.086548
TAG 56:9;0	0.091199	0.09615
PC 17:0;0_22:4;0	0.090758	0.15081
PE O-16:2;0/18:1;0	0.089837	0.086892
PC 14:0;0_16:0;0	0.089322	0.15528
CE 20:5;0	0.087493	0.19178
PC 16:1;0_18:1;0	0.085458	0.40229
TAG 52:3;0	0.083711	0.22951
Cer 40:2;2	0.083275	0.1878
PC 15:0;0_16:0;0	0.083024	0.15429
PC O-18:0;0/16:0;0	0.080056	0.10061
PE O-18:2;0/20:4;0	0.079661	0.20851
PC 17:0;0_20:4;0	0.076557	0.28473
PC 18:0;0_22:6;0	0.075066	0.22896
PI 16:0;0_20:2;0	0.07501	0.10147
PC 18:1;0_20:4;0	0.074524	0.25886
HexCer 42:1;2	0.072261	0.075673
PC 17:0;0_22:5;0	0.071465	0.1384
PC 18:0;0_20:4;0	0.069738	0.26735
PE O-16:1;0/18:2;0	0.067911	0.14762
TAG 50:3;0	0.065462	0.13944
PC O-17:0;0/15:0;0	0.06341	0.16788
TAG 58:10;0	0.061407	0.073981
PC 18:1;0_18:1;0	0.060922	0.21658
TAG 56:7;0	0.057346	0.1277
CE 17:1;0	0.057136	0.23267
PE O-18:2;0/18:1;0	0.055271	0.15644
CE 22:6;0	0.054959	0.14129
TAG 52:7;0	0.054275	0.048174
PE O-16:1;0/20:4;0	0.054079	0.13553
PC 16:1;0_16:1;0	0.053956	0.06969
PE O-18:1;0/18:2;0	0.053291	0.13649
PC O-18:2;0/16:0;0	0.051461	0.17543
CE 18:3;0	0.049725	0.2014
PC 16:0;0_20:5;0	0.048159	0.10095
PC 18:1;0_20:3;0	0.046916	0.18885
PC 16:0;0_22:5;0	0.046375	0.23
TAG 56:8;0	0.046336	0.082919
TAG 52:4;0	0.045659	0.10485
TAG 50:2;0	0.044697	0.081265
PC 18:2;0_20:3;0	0.044127	0.094524
TAG 52:2;0	0.041646	0.085232
PC O-16:0;0/20:5;0	0.037187	0.048327
SM 36:2;2	0.03715	0.15461
PC 18:2;0_20:2;0	0.034374	0.06412
PC O-18:0;0/20:5;0	0.034342	0.054152
CE 16:1;0	0.033357	0.081445
PE O-16:1;0/22:5;0	0.033292	0.11476
PC 16:0;0_18:2;0	0.027193	0.15046
TAG 56:5;0	0.026758	0.042285
PC 15:0;0_18:2;0	0.023283	0.072967
CE 20:3;0	0.023195	0.093302
PE 18:0;0_20:4;0	0.022766	0.075975
PE 18:0;0_22:6;0	0.021556	0.025016
CE 24:2;0	0.020201	0.015844
PC O-16:1;0/18:2;0	0.01922	0.040289
PC 16:0;0_20:2;0	0.01866	0.086886
PC 18:1;0_20:2;0	0.017858	0.037611
CE 20:4;0	0.016255	0.062836
TAG 52:6;0	0.015675	0.026138
TAG 50:4;0	0.015244	0.025823
SM 32:1;2	0.013595	0.059518
SM 38:1;2	0.011672	0.062512
PI 18:2;0_20:4;0	0.010744	0.007365
PE O-18:2;0/16:0;0	0.010683	0.010274
PC O-16:0;0/22:5;0	0.009609	0.037857
PC O-18:1;0/20:5;0	0.009311	0.005651
PE 18:0;0_20:1;0	0.00871	0.008374
PC 16:0;0_17:1;0	0.008223	0.030839
DAG 18:1;0_18:1;0	0.007663	0.014142
TAG 50:5;0	0.006429	0.008483
PC O-16:0;0/22:4;0	0.00608	0.013308
PC 18:0;0_20:3;0	0.004515	0.011387
PC 16:0;0_18:1;0	0.003504	0.019096
CE 18:2;0	0.002936	0.016337
SM 40:2;2	0.001641	0.007483
PC O-17:0;0/17:0;0	0.001504	0.001754
PC 17:0;0_18:2;0	0.000402	0.001249
LPE 22:6;0	0.000217	0.000452
Cer 42:2;2	-0.00042	0.002049
PC 16:0;0_16:1;0	-0.00198	0.005176
PC O-16:1;0/18:0;0	-0.00234	0.00541
Cer 42:1;2	-0.00241	0.012913
CE 16:0;0	-0.0034	0.025119
PE 18:0;0_20:3;0	-0.00375	0.012512
TAG 60:4;0	-0.00375	0.004405
PI 18:0;0_20:4;0	-0.00452	0.022943
PC 16:0;0_16:0;0	-0.00514	0.021541
PC 16:0;0_18:3;0	-0.00562	0.017595
TAG 52:5;0	-0.00689	0.013002
PC 20:3;0_20:4;0	-0.01029	0.005992
PE 18:0;0_18:2;0	-0.01096	0.042878
CE 18:1;0	-0.01168	0.071508
PE O-16:1;0/18:1;0	-0.01182	0.011973
LPC 20:3;0	-0.01313	0.030094
PC O-17:0;0/17:1;0	-0.01316	0.036571
PI 18:0;0_20:3;0	-0.01415	0.034533
PC O-16:1;0/16:0;0	-0.01438	0.04315
PC 18:0;0_20:5;0	-0.01467	0.028541
PC O-16:1;0/16:1;0	-0.01519	0.021223
TAG 58:8;0	-0.01583	0.02425
PE 18:0;0_18:1;0	-0.01639	0.081194
TAG 48:2;0	-0.01675	0.020973
SM 40:1;2	-0.01734	0.1011
CE 14:1;0	-0.01884	0.02706
TAG 60:12;0	-0.0199	0.015352
SM 34:0;2	-0.02049	0.076493
TAG 50:1;0	-0.02428	0.035722
TAG 53:5;0	-0.02435	0.034606
PC O-16:0;0/18:1;0	-0.02441	0.076299
PE O-16:1;0/22:6;0	-0.02487	0.040644
LPE 20:1;0	-0.0275	0.054875
PC 18:2;0_18:2;0	-0.02882	0.069219
PC 17:1;0_20:4;0	-0.02908	0.026635
PC O-18:0;0/20:4;0	-0.02915	0.11892
PC O-18:1;0/16:0;0	-0.02988	0.08183
PC 18:0;0_18:2;0	-0.03035	0.14802
PC O-16:0;0/20:4;0	-0.03078	0.11249
SM 34:2;2	-0.03124	0.16585
PC 20:1;0_20:4;0	-0.03237	0.034525
DAG 16:0;0_18:2;0	-0.03256	0.065908
SM 36:1;2	-0.0362	0.20808
PC 18:0;0_22:4;0	-0.03666	0.10707
PC 16:0;0_22:4;0	-0.03713	0.13096
SM 42:1;2	-0.03896	0.2065
Chol	-0.04095	0.52234
LPC 20:5;0	-0.04472	0.04704
PE O-16:1;0/22:4;0	-0.0454	0.13724
TAG 48:1;0	-0.0456	0.054114
TAG 54:4;0	-0.04861	0.12516
PC 15:0;0_22:6;0	-0.05032	0.029122
TAG 51:3;0	-0.05169	0.12165
PC 18:1;0_18:2;0	-0.05273	0.18063
TAG 51:2;0	-0.05276	0.1061
LPC 16:1;0	-0.05343	0.14745
CE 20:2;0	-0.05355	0.070024
TAG 54:3;0	-0.0542	0.12104
PI 18:2;0_18:2;0	-0.05492	0.1013
PE O-18:2;0/22:5;0	-0.05537	0.057194
SM 42:2;2	-0.05939	0.31375
PE 16:1;0_18:0;0	-0.05969	0.14795
PC O-16:0;0/20:3;0	-0.05981	0.18207
TAG 55:3;0	-0.06014	0.050208
PC O-16:2;0/16:0;0	-0.06262	0.11083
LPC 16:0;0	-0.0635	0.3391
PI 16:1;0_18:1;0	-0.06388	0.047556
TAG 53:3;0	-0.06521	0.1656
TAG 49:3;0	-0.06535	0.078735
PC 18:1;0_22:4;0	-0.06546	0.076792
TAG 49:2;0	-0.06825	0.12462
PC O-18:0;0/20:6;0	-0.06926	0.05644
TAG 46:1;0	-0.06932	0.066753
TAG 48:3;0	-0.06959	0.10342
LPE 20:4;0	-0.07045	0.28465
TAG 53:4;0	-0.07116	0.18613
PC 16:0;0_20:0;0	-0.07247	0.068691
LPC 18:1;0	-0.07257	0.24836
PC 18:0;0_22:5;0	-0.07494	0.28166
DAG 18:2;0_18:2;0	-0.07531	0.13757
CE 17:0;0	-0.07566	0.18655
PI 18:0;0_18:1;0	-0.07652	0.23873
DAG 18:1;0_18:3;0	-0.07744	0.25648
SM 38:2;2	-0.07751	0.32922
PC 18:2;0_19:0;0	-0.08025	0.095205
HexCer 40:1;2	-0.08131	0.072912
PC O-16:0;0/16:0;0	-0.08148	0.25542
PC 18:0;0_18:1;0	-0.082	0.45976
PE 18:1;0_20:3;0	-0.08513	0.109
PC 16:1;0_18:0;0	-0.08548	0.31799
PC O-18:1;0/20:4;0	-0.08694	0.36485
PI 16:0;0_20:4;0	-0.08971	0.28632
PC O-18:1;0/20:3;0	-0.09099	0.21293
LPE 20:0;0	-0.09421	0.46766
TAG 55:6;0	-0.09625	0.093961
TAG 54:5;0	-0.09667	0.22359
SM 44:2;2	-0.09781	0.21413
TAG 51:5;0	-0.09801	0.11361
PC O-16:1;0/20:3;0	-0.09872	0.25924
LPE 18:0;0	-0.09902	0.6777
PC O-18:0;0/22:5;0	-0.09973	0.13115
PC 17:0;0_20:2;0	-0.09982	0.095014
LPE 22:5;0	-0.10032	0.13909
PC O-18:2;0/18:0;0	-0.10361	0.13615
LPC 18:0;0	-0.10506	0.57795
PC 18:1;0_22:5;0	-0.1061	0.23025
PC O-18:2;0/18:1;0	-0.10644	0.28182
PC 18:2;0_20:1;0	-0.10871	0.2683
SM 34:1;2	-0.10955	0.89376
TAG 49:1;0	-0.11116	0.19332
PC 16:0;0_20:1;0	-0.11232	0.41695
PC O-16:1;0/22:6;0	-0.12019	0.18554
TAG 51:4;0	-0.12137	0.32145
CE 19:2;0	-0.12484	0.15775
PI 18:0;0_18:2;0	-0.12499	0.44799
LPC 18:2;0	-0.12562	0.40397
PE 18:0;0_18:3;0	-0.1267	0.38089
PC O-18:2;0/18:2;0	-0.12757	0.36723
PC O-18:1;0/22:4;0	-0.12815	0.1468
PC O-16:1;0/18:1;0	-0.12959	0.27064
CE 15:0;0	-0.13123	0.21691
PC 20:2;0_20:4;0	-0.13155	0.12366
TAG 53:2;0	-0.13195	0.31129
PC O-16:1;0/22:5;0	-0.13784	0.20168
LPE O-16:1;0	-0.13855	0.16513
PE 18:2;0_20:4;0	-0.13993	0.11158
PI 18:1;0_20:3;0	-0.14019	0.20268
PC 15:0;0_20:4;0	-0.14078	0.29657
PI 16:0;0_16:1;0	-0.14114	0.10819
PC 16:1;0_17:0;0	-0.14129	0.41946
PE 16:0;0_20:4;0	-0.14199	0.36573
PE O-18:0;0/20:3;0	-0.1426	0.18551
CE 23:2;0	-0.14339	0.14799
PE 18:1;0_18:1;0	-0.14389	0.33791
PC 16:0;0_24:5;0	-0.14405	0.13973
CE 18:0;0	-0.14644	0.93254
LPE 20:2;0	-0.1481	0.48911
LPC O-16:1;0	-0.14819	0.25324
PC 16:0;0_16:2;0	-0.15547	0.15232
PE O-16:0;0/22:4;0	-0.15563	0.15307
TAG 46:2;0	-0.15833	0.17839
PE 16:0;0_18:1;0	-0.15996	0.46363
CE 19:3;0	-0.16192	0.20793
PC O-16:0;0/18:2;0	-0.16601	0.48726
TAG 60:11;0	-0.16628	0.13503
PI 16:0;0_18:2;0	-0.17254	0.49083
PI 16:0;0_20:3;0	-0.17338	0.45661
PC 18:0;0_18:3;0	-0.1773	0.25663
PC O-16:2;0/18:1;0	-0.18039	0.43854
TAG 48:4;0	-0.1813	0.26025
TAG 51:1;0	-0.18458	0.23121
DAG 16:1;0_18:2;0	-0.18578	0.19354
PI 18:1;0_20:4;0	-0.1865	0.68809
LPE 20:3;0	-0.18914	0.27095
PC 18:1;0_18:3;0	-0.19262	0.62747
TAG 54:6;0	-0.19461	0.34661
PC O-17:1;0/15:0;0	-0.19519	0.23045
TAG 55:5;0	-0.19559	0.19397
PC O-18:1;0/18:2;0	-0.19887	0.53813
DAG 16:1;0_18:3;0	-0.20184	0.31347
PC O-18:0;0/18:2;0	-0.20221	0.29624
PC 16:0;0_19:1;0	-0.20323	0.6547
LPE 18:1;0	-0.20468	0.98808
PE 16:0;0_18:2;0	-0.20623	0.52716
DAG 16:1;0_18:1;0	-0.20816	0.24336
CE 20:1;0	-0.21087	0.28241
CE 22:2;0	-0.21459	0.22478
PE 18:1;0_20:4;0	-0.21669	0.44998
PE 16:0;0_20:3;0	-0.21964	0.51509
PE O-16:2;0/18:0;0	-0.22273	0.2781
PI 16:0;0_22:4;0	-0.22524	0.33549
Cer 42:0;2	-0.22914	0.31842
CE 24:1;0	-0.22956	0.24879
PE 18:0;0_20:2;0	-0.23143	0.51115
PC O-17:1;0/17:1;0	-0.23163	0.13619
DAG 16:0;0_18:1;0	-0.23531	0.45993
TAG 42:1;0	-0.23532	0.20207
PC 18:2;0_19:1;0	-0.24121	0.24105
PC O-16:2;0/18:0;0	-0.24149	0.43879
TAG 54:7;0	-0.24267	0.41386
Cer 36:0;2	-0.24826	0.99262
Cer 38:0;2	-0.24826	0.99262
DAG 14:0;0_18:2;0	-0.24826	0.99262
TAG 58:4;0	-0.24949	0.2535
PI 18:0;0_20:5;0	-0.25002	0.49595
TAG 55:4;0	-0.2554	0.27991
TAG 54:8;0	-0.25703	0.37106
TAG 58:5;0	-0.26045	0.24182
PC O-17:1;0/17:0;0	-0.26084	0.97629
PI 18:1;0_18:1;0	-0.26175	0.60784
PC O-17:2;0/17:1;0	-0.26291	0.51176
PI 16:0;0_22:6;0	-0.26517	0.2241
PI 18:1;0_18:2;0	-0.27151	0.99553
PC 18:2;0_18:3;0	-0.27353	0.38532
TAG 47:2;0	-0.27902	0.25579
PC 18:0;0_20:2;0	-0.28039	1.0061
PC O-17:2;0/17:0;0	-0.28045	0.86201
LPE 18:2;0	-0.28166	1.4257
DAG 18:1;0_20:3;0	-0.28744	0.35048
TAG 44:1;0	-0.29596	0.22112
DAG 16:2;0_18:1;0	-0.29884	0.286
PE O-16:0;0/22:6;0	-0.30492	0.27071
LPE O-18:1;0	-0.31431	0.49764
CE 22:1;0	-0.31675	0.34954
PE 17:0;0_18:2;0	-0.31696	0.51444
TAG 56:3;0	-0.32029	0.637
PI 17:1;0_17:1;0	-0.32032	0.52067
PI 18:0;0_22:5;0	-0.32132	0.85316
TAG 52:1;0	-0.32138	0.16182
PC O-18:1;0/18:3;0	-0.3244	0.49769
PC O-18:1;0/18:1;0	-0.32913	0.46196
TAG 56:10;0	-0.32935	0.55466
TAG 56:4;0	-0.33248	0.32277
Cer 44:1;4	-0.3372	0.70899
HexCer 42:2;2	-0.34829	0.41103
PE 18:2;0_18:2;0	-0.34845	0.96502
PE O-17:0;0/18:0;0	-0.35363	0.6787
PE O-18:0;0/17:0;0	-0.35363	0.6787
PC 16:1;0_18:3;0	-0.35687	0.63629
PC 17:1;0_18:2;0	-0.35836	1.2627
PE O-16:0;0/22:5;0	-0.36157	0.54736
CE 21:3;0	-0.36182	1.3449
TAG 55:7;0	-0.36337	1.2958
CE 19:1;0	-0.36609	0.48739
PC O-18:0;0/18:3;0	-0.37184	0.83113
PC O-16:0;0/20:2;0	-0.37551	0.53062
DAG 16:0;0_18:3;0	-0.37742	0.34628
PC 14:0;0_18:0;0	-0.38184	0.59951
PC O-16:1;0/20:2;0	-0.38287	0.27746
PC 15:0;0_17:0;0	-0.38485	0.62061
PC 17:1;0_18:0;0	-0.38497	0.42209
TAG 58:3;0	-0.3878	0.31699
TAG 46:0;0	-0.38827	0.37053
CE 22:4;0	-0.39012	0.68525
PE 18:1;0_18:2;0	-0.39582	1.0939
TAG 55:2;0	-0.40267	0.49144
LPC 14:0;0	-0.40993	1.2255
DAG 16:0;0_22:5;0	-0.4128	0.6252
PC O-18:2;0/22:4;0	-0.4144	1.2464
PC 14:0;0_17:0;0	-0.42052	0.61209
DAG 18:1;0_20:4;0	-0.42156	0.45498
PC 16:0;0_24:6;0	-0.42255	0.63033
PI 16:0;0_18:1;0	-0.42931	1.1874
Cer 40:0;2	-0.43303	0.55667
PC 20:3;0_20:3;0	-0.43383	0.46226
PC 16:0;0_22:3;0	-0.44327	1.1426
PE 18:1;0_22:6;0	-0.44764	1.086
TAG 48:0;0	-0.44821	0.5555
PC 17:0;0_20:5;0	-0.44952	0.38268
PC O-18:1;0/18:0;0	-0.45143	1.0612
PC 20:2;0_20:3;0	-0.45203	1.0405
LPE 16:0;0	-0.4539	1.7875
PE 18:0;0_20:5;0	-0.45419	1.4212
PC O-17:0;0/19:1;0	-0.4655	1.0522
PC 18:1;0_19:1;0	-0.47097	1.1223
PC O-18:0;0/18:1;0	-0.48951	1.0303
PE 18:1;0_18:3;0	-0.49286	1.0652
TAG 40:1;0	-0.49375	0.5472
Cer 32:1;2	-0.50028	0.85281
PC O-18:1;0/22:5;0	-0.50529	0.88719
PE O-18:1;0/16:1;0	-0.52139	0.58918
TAG 46:3;0	-0.52464	0.46741
TAG 42:2;0	-0.52831	0.97516
Cer 34:0;3	-0.53042	0.93301
CE 24:0;0	-0.53158	0.62429
Cer 34:1;3	-0.53547	0.93036
Cer 40:1;3	-0.55815	0.92218
TAG 58:2;0	-0.56708	0.49232
SM 34:1;3	-0.59364	0.75479
TAG 56:2;0	-0.59857	0.96933
PI 18:0;0_22:6;0	-0.60161	0.46454
DAG 21:3;0_21:3;0	-0.60377	0.44367
PI 18:0;0_22:4;0	-0.60784	0.83292
HexCer 34:1;2	-0.60786	0.89523
TAG 47:1;0	-0.64453	0.59428
TAG 45:1;0	-0.66624	0.41934
PE 16:0;0_20:2;0	-0.6931	1.3565
PC O-17:0;0/20:1;0	-0.73663	1.1759
DAG 14:0;0_16:0;0	-0.76402	0.56157
Cer 42:1;3	-0.77568	0.70913
TAG 44:0;0	-0.7774	0.67316
TAG 50:0;0	-0.79309	0.20241
DAG 14:0;0_18:1;0	-0.796	0.69396
LPC 18:3;0	-0.83465	1.904
Cer 44:0;3	-0.86563	0.61385
TAG 44:2;0	-0.90565	1.5397
TAG 56:1;0	-0.91065	0.64807
DAG 18:1;0_20:5;0	-0.92146	0.50873
PE 16:1;0_18:1;0	-0.9271	1.9242
DAG 18:0;0_18:1;0	-0.93384	0.23834
DAG 16:0;0_18:0;0	-0.93581	1.1902
TAG 42:0;0	-0.9679	0.74712
CE 23:0;0	-0.99134	0.83179
DAG 18:0;0_18:2;0	-1.0655	1.2893
CE 22:0;0	-1.1409	0.75187
DAG 16:0;0_16:1;0	-1.1524	0.71015
Cer 42:0;3	-1.1526	0.92083
Cer 44:1;3	-1.1659	0.83866
Cer 44:1;2	-1.179	1.2775
TAG 54:2;0	-1.1852	0.84103
TAG 40:0;0	-1.1901	0.80574
DAG 16:0;0_16:0;0	-1.1925	0.75684
Cer 44:0;2	-1.283	1.0959
DAG 17:0;0_18:1;0	-1.2858	0.69351
CE 19:0;0	-1.3127	0.63672
TAG 43:0;0	-1.3144	0.72184
TAG 47:0;0	-1.3361	0.81352
DAG 16:1;0_16:1;0	-1.3948	0.55622
TAG 49:0;0	-1.4346	1.0899
TAG 38:0;0	-1.4726	0.54775
TAG 36:0;0	-1.5488	0.48495
CE 21:0;0	-1.5823	0.74288
DAG 15:0;0_17:0;0	-1.5895	0.48378
DAG 15:0;0_16:0;0	-1.6332	0.57989
TAG 54:0;0	-1.6642	0.60946
TAG 45:0;0	-1.7765	0.66524
DAG 18:0;0_18:0;0	-1.7791	0.6115
DAG 14:0;0_17:0;0	-1.7877	0.47895
DAG 14:0;0_18:0;0	-1.9994	0.49082
DAG 16:0;0_17:0;0	-2.2909	0.60614
TAG 34:0;0	-3.1402	0.46432
DAG 15:0;0_15:0;0	-3.7168	0.46199

[truncated: 1 more sheets: Fig 4B]
